# Supplementary material for: Genome co-amplification upregulates a mitotic gene network activity that predicts outcome and response to mitotic protein inhibitors in breast cancer
Source: Breast Cancer Res. 2016 Jul 1;18:70. doi: 10.1186/s13058-016-0728-y (PMC4930593; doi:10.1186/s13058-016-0728-y)
Supplement: Additional file 3: Table S5. — Table S5: Association of genomic aberrations and mitotic network gene expression in breast cancer. The p-values resulting from one-at-time ANOVA test for the association of each mitotic network genes with the 2995 copy number regions is indicated. See tsv file Table S4. (XLSX 2505 kb) [file 13058_2016_728_MOESM3_ESM.xlsx]

## Sheet: Sheet2
dRegion	Chrom	Start	End	UBE2S	TYMS	TTK	TPX2	TEX10	STIL	SMC4	RRM2	RFC3	PTTG1	PRC1	PLK1	PBK	NDC80	NCAPH	NCAPG2	NCAPG	NCAPD2	MKI67	MELK	MCM10	MAD2L1	LMNB2	KIF4A	KIF2C	KIF23	KIF20A	KIF18B	KIF14	HJURP	GTSE1	FOXM1	FAM64A	EXOSC9	EXO1	DLG7	DEPDC1	DDX39	CHEK1	CEP55	CENPN	CENPE	CENPA	CDCA8	CDCA3	CDC20
chr01_001	1	51599	557616	0.741714	0.460679	0.526897	0.951962	0.933881	0.30324	0.38438	0.744775	0.529916	0.540914	0.281071	0.4879	0.232568	0.0976438	0.719122	0.0878522	0.767458	0.587326	0.0799622	0.875381	0.938788	4.06616e-05	0.828758	0.864554	0.393173	0.565037	0.976293	0.691945	0.322774	0.962021	0.911333	0.708084	0.698566	0.0248441	0.990536	0.311404	0.951563	0.212182	0.722812	0.933262	0.375881	0.995515	0.965976	0.809708	0.849572	0.352928
chr01_002	1	593454	742429	0.640813	0.0198917	0.0159342	0.0203856	0.549475	0.0245271	0.131913	0.649707	0.600438	0.025617	0.00384362	0.604404	0.0614055	0.0130886	0.512762	0.0294954	0.0200175	0.512864	0.00908188	0.24134	0.219332	0.000401844	0.163865	0.014328	0.031553	0.00545615	0.195772	0.0260129	0.0056514	0.131274	0.058579	0.0665629	0.0271163	0.103423	0.0515276	0.00945178	0.21743	0.107678	0.289127	0.0315078	0.222489	0.0995953	0.142834	0.0297091	0.441711	0.182222
chr01_003	1	747333	1500664	0.96859	0.000198482	0.000449756	3.25426e-06	0.532969	0.0316728	0.00440304	0.0014364	0.00737363	0.000126006	7.20583e-06	0.0825658	0.000696622	0.00217541	0.10395	0.000577213	0.00156398	0.30865	1.97833e-06	0.000190026	0.000896241	0.00625719	0.00639676	7.72326e-05	0.00584325	3.43675e-06	0.00482711	0.078671	4.7929e-07	0.000630708	0.00597231	0.000291581	0.000420671	0.428734	2.01202e-05	0.00588377	0.374417	0.173101	3.09581e-05	3.08747e-06	0.000990075	0.00116064	1.76663e-05	0.000922865	0.00362168	0.0179186
chr01_004	1	1617779	1662464	0.786414	0.130992	0.0270652	0.00989926	0.91597	0.295	0.0542644	0.0703893	0.05623	0.0763689	0.00306456	0.248524	0.00723078	0.0307786	0.203042	0.128553	0.0360808	0.708005	0.0032741	0.062492	0.116852	0.122699	0.768479	0.0188631	0.117471	0.00233409	0.108195	0.0243678	0.00282003	0.018573	0.103943	0.00666155	0.106082	0.83179	0.0858565	0.315275	0.448506	0.321914	0.0386076	0.0083771	0.115711	0.199842	0.066662	0.0154091	0.380325	0.179038
chr01_005	1	1677448	2777567	0.943428	0.00151463	0.00278682	0.000128871	0.631358	0.323709	0.00310341	0.00720978	0.000996635	0.00059421	0.00030516	0.23259	4.86583e-05	0.00369499	0.0263858	0.00997163	0.00886421	0.558979	2.14845e-06	0.0262132	0.0113776	0.000582989	0.268855	0.00192357	0.0838364	0.00017518	0.0326055	0.188902	2.56851e-06	0.00378441	0.020915	0.00158887	0.008202	0.103892	0.00167124	0.101698	0.680121	0.497055	0.000456311	7.17079e-05	0.00152655	0.0101228	0.000852338	0.0393897	0.0123001	0.252271
chr01_006	1	2778956	2778968	0.891356	0.0055312	0.00281329	0.000210766	0.441969	0.483102	0.0135368	0.0762456	0.00264025	0.00410358	0.00122604	0.210966	0.000376603	0.0026896	0.0741582	0.0682876	0.0101945	0.70378	5.43455e-05	0.0303765	0.0516153	0.0327339	0.283334	0.0175691	0.104285	0.000760678	0.07428	0.147699	0.000211141	0.0105374	0.184914	0.0117176	0.0417964	0.138603	0.00682886	0.151461	0.961373	0.314383	0.002036	0.000188917	0.0116982	0.0144303	0.00413638	0.0992375	0.00747866	0.358735
chr01_007	1	2779766	6452776	0.863247	0.00462131	0.00970646	3.64249e-05	0.209047	0.330342	0.00154683	0.293187	0.0469553	0.000224424	3.60983e-07	0.0681527	1.94863e-06	0.132019	0.207658	0.0300834	0.0085511	0.247381	8.58934e-07	0.0461998	0.0440407	0.0455167	0.103606	0.00183143	0.071712	2.76019e-05	0.00410455	0.301717	4.3435e-06	0.000243605	0.0470199	0.000196578	0.00100571	0.110262	0.0113112	0.286125	0.859792	0.0600653	0.108728	0.000330801	0.00370529	0.0030414	0.0264209	0.0167557	0.00454146	0.266056
chr01_008	1	6461909	8985539	0.840425	0.00346686	0.0140585	9.87261e-05	0.0811634	0.372182	0.00103028	0.426334	0.0421575	0.000429458	3.27026e-06	0.040058	1.63105e-06	0.0741534	0.45491	0.0549175	0.00805388	0.0687313	7.81458e-09	0.0164694	0.0140023	0.0523383	0.0174883	0.00163956	0.0809918	0.000271442	0.00504971	0.0592967	1.603e-07	0.00015207	0.00656611	7.68559e-05	0.000955308	0.141488	0.00919175	0.137677	0.406954	0.0170841	0.0419974	6.80962e-05	0.00468444	0.0028318	0.00860414	0.0507506	0.00644876	0.294648
chr01_009	1	8990247	8990261	0.266654	0.0219134	0.00420969	0.000372433	0.0858261	0.111033	0.0307216	0.530496	0.0452955	0.000746395	3.16151e-05	0.0137194	2.04396e-05	0.0363116	0.117756	0.0898661	0.0162146	0.146342	4.76763e-05	0.0277338	0.0132566	0.0276171	0.0411668	0.00232799	0.0192828	0.000968969	0.0201757	0.144157	7.51294e-05	0.00173782	0.00649799	0.00120058	0.00535644	0.0454399	0.00317129	0.0922425	0.721931	0.408579	0.0280779	0.000124543	0.00591901	0.0494357	0.00166425	0.00716937	0.00295151	0.0790915
chr01_010	1	8990640	10659021	0.194263	0.0022353	0.000972826	7.65739e-05	0.122299	0.0858317	0.00428752	0.507475	0.0439672	0.000434047	2.10036e-06	0.00141785	2.23717e-07	0.0390088	0.707899	0.0137252	0.00604216	0.0454918	2.7152e-06	0.00256862	0.0078506	0.00984184	0.044349	0.00081828	0.00596516	0.000136302	0.00269697	0.181181	1.41606e-05	0.000267466	0.00315538	0.000119262	0.00063615	0.0505365	0.000996718	0.0218	0.308742	0.0131841	0.00876657	0.000184547	0.000688887	0.00269067	0.000171337	0.015034	0.00310057	0.00674926
chr01_011	1	10662450	10663228	0.487847	9.58797e-06	0.00957153	5.26245e-06	0.322678	0.0676725	0.00318755	0.0396964	0.00063299	1.33489e-05	3.49121e-07	0.0288779	3.05416e-07	0.00346983	0.0240005	0.000789473	0.00355533	0.182189	1.54044e-06	0.00116044	0.00799803	0.00155092	0.00389183	0.000179901	0.0684889	1.74327e-07	0.00257156	0.680532	2.18584e-07	0.000302853	0.00486235	0.00015248	0.000810446	0.19638	4.57874e-05	0.0216489	0.127475	0.517284	4.11276e-05	0.000161661	0.00278688	0.000242468	0.000117016	0.00844513	0.000216783	0.13147
chr01_012	1	10666336	12762164	0.38764	0.000191163	0.00487148	4.55432e-05	0.251064	0.047784	0.000528347	0.251237	0.0115708	3.84242e-05	5.40839e-07	0.0221388	3.56542e-07	0.0220575	0.0351171	0.00300944	0.00211434	0.36184	2.87418e-07	0.0128406	0.0199247	0.00324762	0.0243075	0.00093756	0.0843369	2.94665e-05	0.00593289	0.154802	4.96024e-06	0.000143685	0.0599226	6.25024e-05	0.0022399	0.00575642	0.00114416	0.126419	0.123676	0.221092	0.00281367	0.000342579	0.00429961	0.000311635	0.000864706	0.0256366	0.000461031	0.328698
chr01_013	1	12764516	12768451	0.784704	0.0117367	0.00652756	0.000889461	0.0676746	0.0728409	0.000938985	0.380757	0.152236	0.0028495	3.12893e-05	0.0135056	0.000221181	0.381683	0.822881	0.0179583	0.00830505	0.260281	8.87485e-06	0.00611079	0.0614202	0.0378149	0.0510691	0.00415378	0.211374	0.0036118	0.00972844	0.140802	0.000210494	0.00025206	0.111835	0.000772923	0.00619512	0.00595201	0.00720298	0.56112	0.564286	0.200745	0.0273306	0.00635167	0.0245204	0.00969547	0.0347086	0.0429613	0.00657016	0.597216
chr01_014	1	12775335	12782001	0.815326	0.0441859	0.0207467	0.00386029	0.0887019	0.247476	0.00138913	0.428154	0.404125	0.0155999	0.000320341	0.0449876	0.0144762	0.643078	0.50318	0.192076	0.0426713	0.766097	0.000384681	0.0311229	0.0749767	0.348733	0.122872	0.0377782	0.402207	0.0248599	0.0232061	0.158129	0.00506866	0.000552072	0.114992	0.00565532	0.0178479	0.0585604	0.0072929	0.758556	0.418334	0.323867	0.0713969	0.0232888	0.098946	0.0754342	0.122287	0.297279	0.0875151	0.670923
chr01_015	1	12784829	12795973	0.996752	0.0866705	0.0428383	0.0156608	0.424479	0.163119	0.00325764	0.192158	0.942592	0.0316232	9.63367e-05	0.307446	0.04909	0.630444	0.520209	0.115697	0.0219492	0.820853	0.00194843	0.255064	0.337921	0.412884	0.393661	0.0426876	0.310144	0.0444181	0.0298806	0.749908	0.004445	0.00203248	0.194384	0.0141176	0.0746924	0.0902928	0.0087912	0.542655	0.848491	0.266283	0.440749	0.0424069	0.315992	0.111864	0.465648	0.462466	0.288052	0.460634
chr01_016	1	12799645	12831826	0.642144	0.226106	0.0378677	0.0223032	0.460963	0.295313	0.0135872	0.401976	0.954411	0.0900465	7.10419e-05	0.170676	0.0141816	0.784002	0.39899	0.238603	0.0341826	0.953565	0.000538695	0.350132	0.256428	0.670885	0.283438	0.0878931	0.440392	0.0777019	0.0434692	0.742259	0.00305111	0.00185262	0.348345	0.0125616	0.0654367	0.130922	0.0112764	0.653457	0.921048	0.313254	0.68244	0.101176	0.260998	0.345355	0.591701	0.769713	0.547449	0.540086
chr01_017	1	12832565	12850444	0.180371	0.0213087	0.00383914	0.000381339	0.00799102	0.139575	0.0102683	0.475727	0.777039	0.00311953	1.38594e-05	0.00735833	0.000889123	0.447984	0.340065	0.00991909	0.00182722	0.16689	2.77197e-05	0.00662677	0.0191966	0.331244	0.0189301	0.0105731	0.187574	0.0309107	0.00218822	0.305115	0.000996549	4.28906e-05	0.0174263	0.000542913	0.00432737	0.01748	0.00192078	0.245139	0.655974	0.0745823	0.0233168	0.00617148	0.0466602	0.0318256	0.0388033	0.169992	0.0371129	0.319579
chr01_018	1	12906094	13109958	0.368108	0.0208064	0.00936394	0.00262875	0.0930533	0.0842182	0.00679453	0.088927	0.582482	0.00630057	1.45092e-05	0.00243744	9.08081e-07	0.214178	0.191682	0.00948869	0.0214436	0.528168	0.000300462	0.114972	0.0502181	0.0257523	0.249301	0.0181907	0.309489	0.0060377	0.0193108	0.0471879	0.000256705	0.000135379	0.0930664	0.000176021	0.00608261	0.00466299	0.00128162	0.30421	0.882565	0.292163	0.236389	0.026105	0.0188321	0.00758747	0.0943593	0.440482	0.0330287	0.468249
chr01_019	1	13247933	14179094	0.599139	0.000778792	0.0145051	7.91844e-05	0.0598887	0.190425	0.000503747	0.386357	0.0294835	0.00022875	2.12696e-06	0.00558504	9.56951e-08	0.322776	0.41204	0.0012615	0.00463413	0.422	9.20234e-07	0.0201762	0.0108339	0.00104003	0.10728	0.00192973	0.279512	7.87193e-05	0.00879681	0.0430535	5.97052e-06	0.000318829	0.0591619	9.49281e-05	0.00115766	0.00129811	0.00177587	0.103872	0.593512	0.497984	0.0443187	0.00129912	0.00440443	0.00150957	0.00179918	0.0470619	0.00193034	0.795414
chr01_020	1	14179200	14193477	0.238502	0.00131125	0.0146453	0.000209471	0.156868	0.129826	0.000630715	0.309688	0.00599631	0.00173796	5.07384e-06	0.03113	1.1246e-07	0.488182	0.297558	0.0028131	0.0112445	0.312638	1.82846e-06	0.0336385	0.0139135	0.00119083	0.0987723	0.00553732	0.673953	0.000197845	0.019328	0.0790556	1.40942e-05	0.000641553	0.103956	0.000123478	0.00465523	0.00165793	0.00655892	0.277258	0.348617	0.155723	0.066774	0.00520794	0.00793404	0.00507872	0.036922	0.285334	0.0118004	0.833453
chr01_021	1	14193743	14193892	0.686617	0.00265752	0.0244218	0.000327014	0.215216	0.0982712	0.000124227	0.0708679	0.00479082	0.00264716	3.08399e-05	0.0355185	1.12252e-07	0.590785	0.364247	0.00475012	0.0232996	0.269394	4.43286e-06	0.0525718	0.0275501	0.00144439	0.308828	0.0124251	0.786398	0.0014681	0.0313871	0.1111	7.51091e-05	0.00111035	0.112284	0.000369198	0.0130627	0.00272051	0.00326174	0.281712	0.838198	0.395994	0.0134601	0.00977767	0.00300037	0.0181696	0.0211123	0.500868	0.017268	0.971213
chr01_022	1	14194976	14379283	0.0809955	0.00241958	0.0148204	0.000132322	0.0774763	0.196318	0.000654151	0.307823	0.0055824	0.00111389	3.50781e-06	0.0243488	8.93354e-08	0.41907	0.597937	0.0015648	0.00895716	0.263595	6.94922e-07	0.00195105	0.018886	0.000922505	0.0939003	0.00399746	0.318317	1.89772e-05	0.0117819	0.0371721	7.65488e-06	0.000155288	0.0784111	9.30287e-05	0.00349373	0.00116715	0.00784144	0.124249	0.595107	0.554815	0.0802118	0.00207667	0.0116331	0.00184501	0.0116644	0.0189711	0.00493019	0.749977
chr01_023	1	14380116	14381280	0.0372245	0.0033636	0.0083524	7.55489e-05	0.0956937	0.1374	0.0005464	0.28485	0.00956674	0.00124917	2.24841e-06	0.0255911	6.22495e-08	0.47549	0.607533	0.00114943	0.00518543	0.215276	4.92568e-07	0.0310197	0.0140909	0.000969267	0.0682927	0.00477876	0.69666	8.60167e-05	0.00361796	0.0234314	3.83698e-06	0.000232388	0.0759207	7.83927e-05	0.0031736	0.000892769	0.00238851	0.280642	0.788072	0.498343	0.0367151	0.00558278	0.013737	0.00117427	0.0321326	0.293559	0.00526608	0.824852
chr01_024	1	14381863	16021931	0.831208	0.00034792	0.0117261	0.000121603	0.219186	0.161237	0.000207248	0.307932	0.00277861	0.000251633	1.5977e-06	0.0308675	5.10184e-08	0.0588148	0.168711	0.000894067	0.00482572	0.487793	1.44988e-06	0.00940015	0.0128084	0.00103307	0.0876814	0.00224143	0.255019	4.8247e-05	0.0135574	0.0894834	4.75198e-06	0.000258683	0.0761776	0.000124011	0.00347223	0.000557194	0.00317545	0.150399	0.595547	0.481732	0.0148339	0.000686903	0.00461427	0.00135607	0.00779063	0.146657	0.00308026	0.760521
chr01_025	1	16022503	16026513	0.720376	0.000650729	7.34454e-05	7.25992e-05	0.0158578	0.00840183	0.029574	0.527768	0.0536782	0.000221287	1.53752e-07	0.013734	1.63265e-06	0.0169033	0.938303	0.00118617	0.000250542	0.175893	7.61498e-06	0.000118141	0.000454248	0.00111207	0.0224676	0.000533878	0.0052113	2.84138e-06	6.34751e-05	0.0166712	3.28211e-07	9.35465e-06	0.00129278	8.99071e-05	6.41792e-05	0.00022335	0.00778156	0.00312031	0.0180193	0.015208	0.0238468	0.000237565	0.0023284	2.70219e-05	0.00126793	0.00182494	0.00108609	0.014862
chr01_026	1	16026789	16027598	0.830511	1.14265e-05	8.23981e-06	4.3836e-06	0.000909123	0.00293503	0.00748053	0.544267	0.00748613	1.35425e-05	1.54876e-08	0.00341853	1.40824e-08	0.00369662	0.93584	0.00017863	2.02823e-05	0.035706	5.31865e-07	2.33092e-05	5.48175e-05	7.04016e-05	0.00409549	5.25078e-05	0.00222027	1.92056e-07	2.30123e-05	0.00819475	1.14477e-08	1.1439e-06	0.000158807	1.09791e-06	5.57653e-06	0.000373586	0.000749898	0.0013333	0.015613	0.0048066	0.0114651	2.87715e-05	0.000134589	7.6267e-07	0.000133608	0.000870054	3.00068e-05	0.0166666
chr01_027	1	16038248	16688678	0.231315	1.78398e-05	0.000150335	7.40092e-06	0.00782916	0.0321073	0.000299757	0.201137	0.00237843	2.92974e-05	2.98243e-07	0.00582017	1.30954e-08	0.000403983	0.662691	0.000105133	0.000186617	0.204962	2.57392e-07	0.000194159	0.00190574	0.00121569	0.0133627	2.33177e-05	0.0270642	2.50628e-05	0.00102374	0.0671477	2.91421e-07	3.20135e-05	0.00527235	1.50654e-05	0.000383221	0.00049549	0.00132666	0.00911943	0.0599945	0.207682	0.000641872	5.6734e-05	0.000395373	0.000180506	0.000650038	0.00233741	0.000260703	0.129024
chr01_028	1	16692221	16724102	0.715245	9.80159e-05	0.0102891	7.63354e-05	0.175856	0.31278	0.000271788	0.0921221	0.00524982	0.00192233	9.1315e-06	0.126485	3.26255e-07	0.157251	0.0507385	0.00696562	0.0213523	0.461199	5.42756e-05	0.0309616	0.0273821	0.00134935	0.0736389	0.00641614	0.429054	4.96868e-05	0.0164814	0.273422	9.02861e-05	0.00493638	0.090772	0.000442541	0.00413226	0.00776146	0.0109834	0.0342629	0.267916	0.571449	0.0696795	0.00383778	0.0178144	0.000906865	0.0132695	0.242957	0.0142029	0.723927
chr01_029	1	16743866	16767863	0.389662	0.073211	0.38535	0.225973	0.863378	0.988823	0.0265722	0.942929	0.229805	0.379647	0.0842206	0.617256	0.00338282	0.446751	0.0177703	0.172425	0.630613	0.98262	0.0236702	0.672281	0.633917	0.0546612	0.495307	0.555181	0.82708	0.18757	0.771935	0.795426	0.032069	0.380558	0.678535	0.0990004	0.324227	0.0450878	0.419212	0.409381	0.355382	0.729293	0.799315	0.580919	0.616339	0.0673095	0.450075	0.679042	0.452358	0.615955
chr01_030	1	16768215	16843044	0.285762	0.0477869	0.988714	0.816637	0.892918	0.637714	0.785803	0.942631	0.25205	0.545737	0.351865	0.932837	0.0238708	0.488651	0.0455843	0.361323	0.797832	0.585702	0.0674435	0.975978	0.918858	0.0558495	0.871033	0.872364	0.470388	0.488484	0.971575	0.725629	0.346292	0.955026	0.815447	0.420792	0.679316	0.0181735	0.998655	0.383407	0.51841	0.652014	0.756661	0.930693	0.916449	0.125706	0.490571	0.472043	0.742542	0.234711
chr01_031	1	16859439	16878566	0.462231	0.0323283	0.650698	0.23946	0.540419	0.946705	0.17465	0.720849	0.0789033	0.26497	0.0416754	0.686375	0.00696277	0.538381	0.032527	0.109921	0.369116	0.930657	0.0163919	0.707233	0.475608	0.00379643	0.443303	0.312742	0.86049	0.209079	0.566144	0.278879	0.092785	0.520345	0.861996	0.173327	0.238009	0.0128008	0.508034	0.672613	0.444304	0.672207	0.41169	0.435052	0.702964	0.0127569	0.37258	0.760231	0.572783	0.837224
chr01_032	1	16884038	16888847	0.0292977	0.0875145	0.515845	0.285479	0.708259	0.960946	0.284865	0.720691	0.544143	0.252311	0.0867987	0.494228	0.111402	0.541413	0.0216693	0.356293	0.573022	0.765948	0.0145351	0.915647	0.505711	0.121928	0.3505	0.383875	0.88911	0.443962	0.638737	0.370567	0.097732	0.515677	0.809253	0.39145	0.518571	0.0850607	0.70873	0.744285	0.445263	0.395562	0.385175	0.536916	0.596896	0.0433395	0.380298	0.894466	0.681086	0.889588
chr01_033	1	16889460	16889666	0.190644	0.560853	0.782161	0.586973	0.583182	0.958467	0.813821	0.415929	0.64249	0.848792	0.268357	0.664992	0.164446	0.247755	0.0154663	0.350737	0.898316	0.245624	0.0273622	0.754396	0.96099	0.014581	0.697582	0.517162	0.741726	0.756923	0.824346	0.513925	0.130432	0.852361	0.701767	0.427019	0.832469	0.00920559	0.969107	0.419188	0.418472	0.179526	0.262094	0.831524	0.603368	0.506495	0.651235	0.908711	0.963453	0.666272
chr01_034	1	16890118	16929045	0.102939	0.527333	0.546748	0.458608	0.569526	0.864909	0.826772	0.31476	0.413045	0.471491	0.19352	0.981166	0.0192615	0.100557	0.0101066	0.224884	0.53606	0.567074	0.000846125	0.96133	0.819249	0.00271399	0.878954	0.658808	0.742258	0.804441	0.731401	0.796559	0.0255325	0.860197	0.831295	0.25402	0.643595	0.0377689	0.785294	0.392743	0.189845	0.194629	0.194173	0.504917	0.318903	0.428818	0.221598	0.739241	0.908109	0.776084
chr01_035	1	16949055	16987015	0.404746	0.944782	0.895591	0.504652	0.89604	0.726692	0.879815	0.110681	0.56338	0.785312	0.188591	0.570622	0.0546336	0.380141	0.0360279	0.910348	0.76412	0.497811	0.00765165	0.453403	0.43205	0.117635	0.656457	0.287203	0.234012	0.586225	0.315139	0.562316	0.149426	0.375817	0.68936	0.296502	0.986762	0.0900532	0.472022	0.452056	0.348802	0.376617	0.147523	0.7309	0.184649	0.945817	0.488723	0.66518	0.817305	0.199715
chr01_036	1	16987300	17050553	0.414935	0.861426	0.45796	0.153806	0.985435	0.575994	0.520748	0.00558264	0.186394	0.522685	0.0968248	0.418798	0.0387567	0.448033	0.0307787	0.603069	0.547856	0.86099	0.00216074	0.382448	0.319874	0.141997	0.78193	0.0641046	0.0809769	0.237759	0.239231	0.827644	0.12688	0.234738	0.366478	0.232621	0.823029	0.428109	0.311875	0.404532	0.656143	0.0862023	0.0969511	0.416607	0.143984	0.940935	0.283014	0.41804	0.388246	0.0979627
chr01_037	1	17067743	17126126	0.145784	0.562105	0.435779	0.152064	0.642602	0.829637	0.476135	0.0843551	0.819588	0.625627	0.251241	0.927026	0.0346521	0.430846	0.00234115	0.511939	0.43235	0.373834	0.0010775	0.97427	0.796468	0.054999	0.628317	0.558428	0.573405	0.449909	0.269771	0.188576	0.0774416	0.349851	0.802855	0.0813807	0.916076	0.928491	0.614408	0.842105	0.609911	0.0244243	0.580866	0.837672	0.827448	0.972899	0.743793	0.978012	0.676843	0.8167
chr01_038	1	17129905	17130727	0.220094	0.581457	0.318536	0.114203	0.696726	0.848677	0.370189	0.079353	0.529351	0.452144	0.199562	0.849009	0.0321402	0.507489	0.00884709	0.257424	0.325776	0.240314	0.000529494	0.951839	0.647789	0.0618202	0.502763	0.531426	0.56985	0.373072	0.228307	0.228901	0.0490015	0.399447	0.531987	0.060749	0.92584	0.941876	0.389148	0.636201	0.495603	0.0124916	0.754605	0.730996	0.917509	0.956355	0.793	0.989739	0.781761	0.854898
chr01_039	1	17131089	17134820	0.22783	0.550196	0.687073	0.196119	0.932168	0.993772	0.450944	0.0911436	0.610927	0.411619	0.241332	0.820065	0.0719087	0.56575	0.0262426	0.43954	0.576207	0.538025	0.0013364	0.948857	0.886004	0.0781354	0.627065	0.607413	0.451045	0.533889	0.237562	0.551976	0.110451	0.413224	0.606959	0.21154	0.931735	0.877804	0.603026	0.903874	0.168122	0.0874094	0.654179	0.846956	0.826139	0.963952	0.783813	0.86309	0.986554	0.817923
chr01_040	1	17150528	17167800	0.382561	0.00118825	0.0834786	0.0017506	0.280015	0.190031	0.00138393	0.41794	0.0373808	0.00808219	0.000776848	0.121315	3.06555e-05	0.367608	0.231691	0.0225477	0.0942308	0.571363	0.000212558	0.0363366	0.0928116	0.0251056	0.0725049	0.011892	0.372977	0.00690871	0.186668	0.344936	0.000285818	0.0153404	0.354112	0.00358029	0.0482026	0.053435	0.0206509	0.0864787	0.209835	0.472958	0.0209182	0.0156175	0.0839909	0.0176885	0.0210004	0.0904531	0.0554895	0.478319
chr01_041	1	17170286	20445116	0.440066	0.00136597	0.0495146	0.00174918	0.242673	0.457256	0.000219782	0.415779	0.023962	0.00356811	2.37381e-05	0.124393	7.58144e-07	0.156173	0.545295	0.00192851	0.0410964	0.613692	8.94061e-05	0.0790934	0.0468992	0.00236558	0.182601	0.0103916	0.65899	0.000108945	0.0965469	0.129177	6.33117e-05	0.00678884	0.149044	0.000906616	0.0183492	0.00161284	0.0214838	0.36247	0.434742	0.657082	0.045579	0.0155798	0.0149709	0.0149114	0.0520343	0.238933	0.01345	0.774803
chr01_042	1	20445208	20446234	0.526951	0.000429728	0.0661585	0.00225623	0.116575	0.267043	0.000754132	0.511815	0.0238545	0.004811	8.27204e-05	0.0999083	4.13864e-07	0.0225999	0.37592	0.000781185	0.0177447	0.290616	5.45166e-05	0.0820573	0.0165741	0.00165928	0.340477	0.00824063	0.838958	5.67166e-05	0.153286	0.0367935	2.98454e-05	0.00719063	0.183994	0.000719787	0.00842631	0.00147581	0.0484012	0.12428	0.100477	0.656984	0.0974254	0.00993042	0.0498479	0.0275125	0.0662147	0.343029	0.0018249	0.909189
chr01_043	1	20448489	22024781	0.294755	0.00244106	0.0787194	0.00347195	0.170046	0.430137	0.00092475	0.665466	0.0314362	0.00261406	5.59493e-05	0.0957097	9.59671e-08	0.0352196	0.292171	0.00217143	0.0189869	0.954319	3.38358e-05	0.0465954	0.0257185	0.000615236	0.412867	0.00589225	0.709393	0.000138209	0.154412	0.03878	8.61028e-05	0.00749488	0.148084	0.00146186	0.0134933	0.000473388	0.0102296	0.1606	0.682521	0.661416	0.083118	0.00627172	0.0202221	0.0134192	0.024535	0.320088	0.0109535	0.935836
chr01_044	1	22032698	25447295	0.619959	0.000811272	0.0292863	0.000702692	0.339772	0.298864	0.000832167	0.280576	0.00191428	0.00053886	2.30226e-05	0.109874	1.50284e-09	0.038359	0.666232	0.000477754	0.00696088	0.588965	2.65149e-05	0.0329633	0.00674224	0.000120958	0.314075	0.00327714	0.399436	6.08664e-05	0.0967146	0.0798863	1.25415e-05	0.00442231	0.141223	0.000396479	0.00708223	1.80204e-06	0.00453545	0.0428687	0.151599	0.848071	0.0365636	0.00109731	0.00636202	0.00387229	0.00990709	0.256172	0.00582739	0.736467
chr01_045	1	25455217	25455879	0.320165	0.00693898	0.105214	0.00398254	0.130034	0.212197	0.000420899	0.198417	0.00673498	0.00483494	0.000127706	0.29142	1.99446e-07	0.284451	0.713004	0.0183646	0.0515195	0.988878	3.65891e-05	0.15704	0.0356796	0.00160592	0.141821	0.00750739	0.594788	0.000838267	0.200805	0.0818016	5.23955e-05	0.00229284	0.147607	0.00715773	0.0155047	0.000494092	0.0112261	0.26398	0.776673	0.546272	0.221746	0.00717214	0.00280692	0.0329356	0.108019	0.192657	0.0499825	0.459605
chr01_046	1	25465716	25519574	0.726455	0.0537418	0.532496	0.036178	0.019046	0.355745	0.065007	0.388206	0.217567	0.0311454	0.0385663	0.551128	0.00411532	0.153486	0.279124	0.173304	0.189555	0.60684	0.012329	0.171619	0.134735	0.252973	0.0855321	0.229251	0.536089	0.0479468	0.0851555	0.432377	0.0369025	0.0525678	0.0498995	0.0471723	0.0385109	0.0219938	0.114346	0.0848241	0.761479	0.77022	0.163518	0.0698754	0.00570577	0.0678447	0.0922381	0.489473	0.418065	0.510664
chr01_047	1	25534089	25534593	0.756964	0.038061	0.187447	0.00852176	0.518592	0.130732	0.00855121	0.651694	0.258413	0.00739909	0.000282524	0.56729	2.30912e-05	0.390138	0.477296	0.0847481	0.0301594	0.692948	0.000652963	0.212977	0.233379	0.122411	0.251438	0.0156952	0.256188	0.0448815	0.0161523	0.0913143	0.00115053	0.012827	0.12529	0.0538402	0.0358107	0.000694329	0.201994	0.410018	0.716096	0.189603	0.987336	0.0393318	0.187749	0.0747776	0.493698	0.155869	0.410162	0.0736497
chr01_048	1	25535898	25535932	0.758718	0.00605696	0.193452	0.00503116	0.658243	0.265928	0.00490318	0.670537	0.151	0.003073	6.4698e-05	0.419881	1.27142e-07	0.353573	0.529188	0.00104886	0.0196838	0.837312	9.49937e-05	0.140888	0.0897099	0.0474341	0.351638	0.00447837	0.530864	0.0148753	0.0605718	0.126653	0.000236752	0.0106782	0.351814	0.0107393	0.0117747	0.000148202	0.0352447	0.359624	0.917246	0.637491	0.613262	0.0215825	0.0723628	0.0432365	0.315925	0.314591	0.18283	0.39362
chr01_049	1	25545742	29592062	0.0734358	0.00189996	0.0166813	0.00280847	0.219464	0.0852741	0.00172139	0.603994	0.0110155	0.00153883	5.52583e-05	0.46849	2.43338e-08	0.0014324	0.79043	0.000134055	0.0300249	0.0926653	2.61685e-05	0.0471757	0.0505664	0.00173554	0.466145	0.00268388	0.207015	0.00677839	0.158333	0.305984	0.000180377	0.0106763	0.0900399	0.000459497	0.00762275	0.000310544	0.0682283	0.0154432	0.129891	0.582635	0.0193839	0.00177814	0.0344772	0.0356263	0.00109041	0.0304455	0.00273866	0.438354
chr01_050	1	29599260	29599463	0.396282	0.000343173	0.0366619	0.000345378	0.101686	0.00458715	0.00312225	0.0689432	0.0601262	0.00412428	0.000908795	0.0570132	7.88876e-05	0.0295259	0.407839	1.67779e-05	0.0805873	0.01611	7.48551e-05	0.0306296	0.12502	0.0276978	0.0703704	0.00123626	0.0132047	0.00101261	0.0248646	0.147067	8.62816e-05	0.00295686	0.0958741	0.00884177	0.00206239	0.0718834	0.323686	0.0217701	0.0884384	0.575013	0.00731232	0.0536626	0.215698	0.00845763	0.000827718	0.000399235	0.0446317	0.0416822
chr01_051	1	29610023	30512383	0.110461	2.95633e-08	7.82122e-05	3.80141e-07	0.00731448	2.69215e-05	5.96154e-05	0.0103121	0.00952633	0.000553267	9.80779e-06	0.000440441	3.41337e-07	1.05431e-05	0.975947	1.0151e-08	0.00489527	0.000125439	9.40406e-06	0.000388496	0.00226629	0.00141304	0.00519301	2.58591e-05	4.73061e-05	3.22784e-06	0.00315987	0.21956	5.66597e-08	3.68507e-05	0.00959289	4.69643e-05	2.96978e-05	0.00433055	0.00826869	1.51622e-05	0.00546832	0.150013	9.3836e-07	0.000799321	0.010348	7.52631e-05	2.07556e-07	1.13243e-07	1.32017e-05	0.00091708
chr01_052	1	30514083	34860685	0.0230006	1.16037e-06	1.33179e-05	4.23675e-06	0.174186	4.1478e-08	0.000262488	0.0342892	0.00522762	9.18205e-05	1.21534e-05	0.0105956	3.68473e-09	7.86745e-05	0.384141	2.47481e-05	0.0031614	0.0283516	5.89552e-08	0.00245032	0.00716557	0.00182447	0.0208145	4.3797e-05	2.42859e-06	2.54254e-05	0.000624749	0.425846	3.38354e-08	0.000220112	0.000735603	8.68269e-05	1.16798e-05	0.0159627	0.0148111	3.84446e-05	0.0500141	0.0483584	7.73161e-06	2.20689e-06	0.000865219	0.000119964	0.00013361	8.31288e-16	0.000695914	7.1075e-07
chr01_053	1	34861071	34864262	0.16114	6.81127e-05	0.0050904	3.38112e-05	0.542597	2.93665e-07	0.00358699	0.0667619	0.498021	0.00433808	0.000122815	0.114857	0.00215974	0.00450932	0.0337035	0.000108222	0.0766728	0.0682865	5.15443e-06	0.0097967	0.103208	0.28037	0.0236325	0.00260554	1.20551e-05	5.26849e-05	0.00925931	0.417366	7.54447e-05	0.00367736	0.00145666	0.0024856	0.00332136	0.421152	0.0863785	0.00483509	0.0377208	0.0747196	1.04952e-05	0.000442115	0.112876	0.00218633	0.000432987	2.21135e-13	0.00198361	1.00285e-05
chr01_054	1	34875242	34877079	0.52559	0.0036433	0.0136363	0.000485717	0.200888	2.18117e-06	0.0332189	0.067359	0.198331	0.010538	0.000326343	0.193901	0.0124393	0.0170248	0.336362	0.000202061	0.0660382	0.201089	0.000146604	0.0165862	0.232312	0.033993	0.0374127	0.00717703	0.000272837	0.000189997	0.0134514	0.623872	0.00389708	0.00853888	0.016747	0.0190913	0.00677129	0.17718	0.0837802	0.00643778	0.0188342	0.229424	3.84382e-05	0.000646583	0.157224	0.00159921	0.00221583	3.34608e-11	0.00396601	0.000296346
chr01_055	1	34889149	38905050	0.166364	5.55225e-05	0.00137595	0.00232652	0.253369	8.35595e-08	0.00384543	0.116135	0.0265079	0.000964519	0.000817197	0.0130267	6.24552e-05	3.98447e-06	0.655766	0.000814376	0.0228746	0.00998756	6.46866e-05	0.00148255	0.104394	0.00618287	0.0217692	0.00636972	6.57017e-10	0.00102798	0.0192937	0.320563	2.41965e-06	0.00133172	0.000192478	4.93656e-06	0.00218102	0.00366527	0.0458347	0.00204224	0.00281903	0.178722	1.60019e-06	0.000274872	0.0154763	0.000362713	2.52791e-05	8.11993e-22	6.2324e-06	1.95196e-09
chr01_056	1	38907775	41762216	0.0177349	1.17715e-07	4.47558e-13	6.48859e-12	0.00241187	1.53324e-24	8.1181e-07	0.000129923	0.000433312	1.42632e-05	1.83201e-07	1.13357e-07	3.45821e-07	9.67644e-11	0.772064	5.39135e-07	2.34258e-06	3.78616e-11	6.43408e-12	4.20724e-12	1.50941e-06	0.00035991	4.35146e-08	8.52468e-09	7.87878e-26	8.98675e-08	2.85057e-06	0.217276	1.06761e-12	6.02271e-12	1.16068e-09	1.74882e-14	1.65633e-09	0.00410413	1.14873e-06	8.41824e-07	2.04752e-11	2.30068e-06	1.46808e-16	7.03259e-11	5.18181e-07	1.11569e-07	3.44615e-12	2.58824e-32	1.44169e-12	7.81897e-29
chr01_057	1	41764014	41768149	0.0879892	1.08055e-09	1.67189e-12	1.28563e-12	1.24475e-05	4.27985e-21	0.000139591	0.000690244	0.000166581	8.63127e-10	1.27687e-08	3.84811e-09	4.50154e-08	1.81454e-16	0.418261	1.45786e-08	1.42296e-07	7.67074e-08	1.92263e-13	3.16989e-15	1.28165e-08	0.000155185	1.40781e-07	1.17686e-09	4.19826e-24	8.80092e-11	1.32695e-08	0.129613	7.43737e-13	3.43189e-13	1.70464e-11	5.62336e-14	1.56271e-10	0.177172	3.7808e-07	9.7325e-09	9.19985e-10	0.000584323	4.87814e-18	3.28611e-12	2.17811e-06	2.03341e-11	4.64589e-16	1.91682e-26	3.4087e-14	1.13806e-24
chr01_058	1	41771436	42634202	0.148711	1.47824e-09	3.0637e-14	2.97686e-14	2.5217e-06	2.68365e-26	7.53019e-05	0.000231891	0.000662013	9.83342e-09	2.65381e-08	1.0057e-08	1.1242e-06	5.38078e-13	0.767184	9.80449e-07	1.17366e-08	3.52413e-09	1.13063e-11	1.19171e-14	3.35215e-09	0.00191832	1.78806e-07	1.86212e-11	5.9254e-32	1.48201e-08	3.81772e-09	0.0560502	2.44026e-14	3.12611e-14	6.70648e-11	1.9774e-14	3.04314e-12	0.0872597	6.84411e-08	5.08176e-12	2.30871e-10	0.000499493	7.43709e-19	4.03969e-12	1.06453e-07	6.32125e-09	2.95944e-16	6.44459e-31	1.05444e-12	6.9856e-35
chr01_059	1	42634537	49686711	0.0364946	4.25999e-06	1.95166e-09	4.89492e-09	0.00416503	5.62476e-34	0.00189852	0.00429264	0.00227345	6.49743e-06	7.86488e-07	0.00125873	1.1804e-05	1.49066e-10	0.638828	3.18979e-05	2.68522e-06	4.88088e-07	2.52295e-11	7.31675e-10	1.4139e-07	0.0513514	4.71137e-07	9.57831e-07	2.78255e-26	6.81251e-08	4.37696e-07	0.189282	2.34625e-10	3.96912e-10	3.69484e-08	1.10202e-11	9.95966e-09	0.125973	4.08297e-05	1.32315e-08	3.07864e-05	0.000448992	1.22185e-14	1.97624e-09	0.00025262	1.73415e-05	5.54486e-10	3.27234e-18	3.33334e-10	4.35366e-24
chr01_060	1	49687520	54862789	0.380468	6.111e-08	4.02717e-07	2.36795e-09	8.58097e-06	1.26934e-20	0.00122538	5.81195e-05	6.4591e-05	6.64197e-07	5.00457e-08	7.47384e-07	2.21701e-05	1.65553e-12	0.242272	1.73926e-07	2.73422e-07	4.5881e-07	1.67204e-10	7.53112e-09	2.52097e-11	7.33388e-05	4.77631e-10	1.31361e-09	8.0778e-20	1.19652e-08	4.84924e-05	0.847263	2.36286e-08	9.08879e-11	9.30858e-11	1.16877e-10	6.12186e-10	0.0309875	3.99264e-07	9.6705e-09	2.5761e-07	0.00861747	2.8483e-17	6.74481e-10	2.58726e-07	7.22012e-08	1.3557e-14	7.27488e-15	1.45678e-10	1.52317e-17
chr01_061	1	54865880	54866978	0.296664	4.76369e-05	6.61262e-08	8.66506e-08	0.000341481	2.38208e-17	0.00372288	0.00171082	0.00322308	6.85264e-06	5.09157e-08	3.11872e-05	7.14898e-05	5.95522e-08	0.164042	3.15811e-05	5.75859e-08	7.12337e-07	7.01263e-09	5.62592e-09	4.94983e-12	0.00267352	3.2873e-09	1.6461e-07	6.52759e-20	8.75121e-08	2.09321e-05	0.970264	2.71789e-08	1.95472e-10	3.15218e-09	3.34244e-09	5.5588e-09	0.014069	0.000209465	9.68325e-06	2.91213e-08	0.00154438	6.05563e-12	7.13297e-09	1.03389e-05	2.63304e-07	4.35649e-10	6.59406e-14	2.66721e-09	2.4908e-17
chr01_062	1	54869039	55898325	0.427281	3.64862e-06	6.6777e-10	2.98684e-09	6.23196e-08	3.6488e-20	0.00105612	0.000545858	5.64858e-05	7.27562e-07	1.56241e-08	7.6579e-08	1.03141e-05	1.30687e-10	0.295392	3.91266e-06	7.34857e-09	1.62376e-06	4.43041e-11	4.23252e-11	5.47719e-14	8.23606e-05	1.76534e-10	6.97173e-09	5.50886e-21	2.05018e-10	4.81692e-06	0.51852	1.01904e-11	5.03793e-11	3.45769e-09	3.42203e-10	1.62751e-08	0.00758153	5.04426e-07	1.14899e-08	2.50723e-09	0.00481776	1.43468e-16	1.11181e-09	1.08875e-06	1.11553e-08	4.11547e-14	1.85052e-13	3.09902e-11	2.65427e-17
chr01_063	1	55901693	64509544	0.687468	1.28436e-07	7.04571e-11	1.19468e-10	5.98284e-08	1.41441e-20	0.000346027	0.0057524	0.000569986	5.20227e-09	3.1114e-11	5.10117e-09	4.44458e-08	4.83676e-11	0.346127	7.26535e-08	2.16358e-12	1.43957e-08	5.35775e-14	8.17747e-12	4.17417e-16	8.39521e-05	7.66246e-14	2.33019e-11	1.29571e-21	1.02988e-11	7.79085e-09	0.152391	5.47386e-16	1.71623e-13	4.61647e-10	3.39888e-13	4.61809e-12	0.000974983	1.01186e-06	1.72709e-11	2.73023e-13	0.000291509	1.54524e-17	6.93505e-12	3.44445e-08	6.58413e-09	2.15742e-15	1.13133e-16	5.60783e-12	4.95876e-19
chr01_064	1	64517579	65163091	0.517126	7.43898e-10	8.3687e-12	9.83476e-13	1.33046e-06	1.17052e-18	4.07017e-08	0.000139313	5.21284e-06	5.74477e-10	1.10332e-14	1.23645e-08	1.01721e-08	1.45893e-12	0.37576	1.23061e-08	2.659e-13	5.35929e-10	4.18114e-12	1.50547e-11	1.18364e-16	3.34221e-05	2.27263e-14	1.87727e-12	1.23242e-17	1.31418e-12	1.33803e-10	0.0273805	2.46936e-18	1.22404e-14	2.15054e-10	9.36741e-14	7.95729e-13	0.00013978	1.12953e-08	1.83711e-10	7.13445e-13	0.000350355	2.02283e-18	3.31927e-12	3.00744e-09	4.92687e-09	2.31141e-14	1.16641e-12	8.85062e-13	5.61116e-15
chr01_065	1	65169004	65182874	0.522632	7.1567e-05	1.44945e-05	1.57389e-06	0.000602198	4.17363e-09	0.000612727	0.0324694	3.92019e-05	3.37155e-06	1.22932e-06	0.0050261	0.000650507	1.26441e-05	0.72943	0.00035699	2.37789e-05	0.000143667	2.76386e-05	4.93979e-07	1.27883e-07	0.00680576	5.64236e-07	2.89364e-06	2.38575e-08	2.54629e-07	4.9752e-05	0.0155236	1.77605e-09	7.16566e-07	5.44831e-05	6.51464e-06	3.75679e-07	0.00616967	0.0127642	7.84138e-05	7.30841e-09	0.10537	1.47169e-09	1.07023e-05	1.56366e-05	0.00220863	3.5664e-06	1.53485e-06	3.72749e-05	2.5245e-07
chr01_066	1	65184710	70770534	0.33535	1.27764e-10	3.74317e-11	1.87895e-13	2.77516e-06	3.37322e-23	8.55149e-07	0.00433546	1.83563e-05	2.60139e-09	9.00185e-13	3.2844e-10	2.23761e-07	9.51452e-15	0.277592	1.14698e-06	4.26703e-12	6.81938e-08	4.77221e-12	1.2428e-11	7.2648e-17	0.00123052	6.60288e-15	3.63879e-10	1.1143e-20	5.1116e-10	5.29244e-09	0.0565599	4.76743e-17	2.57252e-13	7.85121e-10	3.2833e-13	7.31907e-13	6.73151e-06	3.88928e-07	2.71156e-10	2.07733e-17	2.41478e-06	3.97783e-16	9.98167e-12	2.38025e-11	6.53671e-10	8.23318e-14	5.18873e-16	7.77458e-11	8.85618e-17
chr01_067	1	70771374	72512661	0.493355	8.96779e-09	4.64749e-08	8.05811e-10	0.000138858	2.06513e-14	3.00439e-08	0.000659759	0.000405679	9.51425e-08	2.36025e-11	5.77147e-08	7.17162e-06	1.33139e-09	0.268306	0.000129416	2.34807e-10	3.82975e-08	9.89716e-13	6.28649e-08	6.15346e-11	0.000785073	3.47522e-12	2.29825e-07	8.62288e-16	2.39415e-07	1.83776e-08	0.0807874	2.6731e-16	6.09969e-10	7.1956e-10	3.52099e-13	3.62529e-11	6.22851e-05	1.81437e-06	4.25526e-07	3.48288e-09	5.04149e-05	4.01467e-11	9.8184e-11	2.74061e-08	7.78e-08	7.59437e-12	3.30283e-10	1.11386e-10	1.11613e-12
chr01_068	1	72519122	72519170	0.10233	0.000111493	0.000656779	0.000142987	0.0397442	1.41245e-06	0.00144173	0.000687204	0.0873814	0.000602842	4.68618e-07	7.6101e-06	0.00027127	0.000919387	0.572689	0.0331551	0.00044666	0.00100326	1.09882e-06	0.00238999	1.18961e-05	0.10939	0.000477742	0.000185108	3.55758e-07	0.000433135	2.54881e-05	0.105559	5.93174e-08	3.2598e-05	0.000246989	1.13808e-05	3.24717e-06	0.0754256	0.00365099	0.00184524	1.99761e-05	0.00335738	2.67048e-06	0.000126294	0.000256217	0.00338826	7.2555e-05	2.39679e-05	0.00039549	3.17556e-06
chr01_069	1	72522436	72535959	0.12261	0.0353883	0.181086	0.0133879	0.74756	0.0124486	0.0149044	0.151025	0.938923	0.0281222	0.000282331	0.00974444	0.00853646	0.333378	0.425014	0.794421	0.0104767	0.166798	0.000446596	0.22784	0.0724491	0.772029	0.0311715	0.0219656	0.00580968	0.263856	0.00734168	0.166976	0.000322328	0.00258217	0.0108176	0.0259515	0.00341951	0.299539	0.182127	0.215067	0.00124299	0.139506	0.00803897	0.025727	0.0488929	0.157181	0.0231548	0.0084432	0.102332	0.00837893
chr01_070	1	72541007	72583737	0.515978	0.05419	0.0453857	0.00999357	0.438721	0.0764412	0.0456423	0.0333378	0.23209	0.00396175	0.00103959	0.0243099	0.0161778	0.0144782	0.39303	0.414552	0.00943352	0.392635	0.0031936	0.0862969	0.0156378	0.149129	0.233609	0.013249	0.0545842	0.0353575	0.00240923	0.796177	0.0861351	0.00516193	0.0986082	0.015859	0.000485725	0.334637	0.147745	0.0257734	0.00551771	0.213827	0.0360497	0.0299472	0.005084	0.000324921	0.00689945	0.0585377	0.00177579	0.0875061
chr01_071	1	72585028	77640511	0.315261	0.000213131	4.2744e-09	3.22155e-08	8.10447e-05	1.31595e-13	2.40751e-05	0.0207139	0.0179755	6.57753e-07	2.05163e-10	8.82531e-07	2.4149e-06	9.31665e-08	0.248172	0.0243411	2.05457e-10	3.70777e-06	1.48353e-10	5.03338e-07	8.88268e-11	0.0244341	1.2358e-07	1.10301e-05	4.66313e-13	5.33584e-05	3.11214e-08	0.0750239	9.31941e-12	1.88262e-09	1.16467e-08	1.21453e-10	5.52078e-07	0.00116841	2.22823e-06	1.01151e-06	2.6137e-08	2.33562e-05	1.22717e-06	3.98894e-09	1.60852e-06	2.32299e-05	6.47493e-08	2.11013e-09	1.79286e-09	4.57574e-11
chr01_072	1	77642721	77643070	0.20548	0.000155562	4.73113e-07	1.57983e-07	9.15727e-06	3.21153e-10	3.74569e-05	0.0123081	0.00672269	8.43551e-06	6.60463e-09	6.87907e-06	1.59714e-08	7.81727e-06	0.473802	0.00409879	2.97828e-08	1.1031e-09	2.27431e-10	2.27714e-06	2.32976e-07	0.0507722	2.92957e-08	7.36923e-07	1.22855e-09	8.67441e-09	2.93814e-08	0.0262428	1.15302e-11	3.63029e-09	3.72972e-06	1.19743e-09	6.43853e-09	0.00285503	4.70995e-06	6.49921e-05	2.4377e-06	0.000420175	4.18103e-08	8.2756e-08	8.926e-06	6.06611e-06	6.32894e-08	4.79547e-08	2.34248e-09	1.74234e-08
chr01_073	1	77645048	85775754	0.128231	6.87946e-06	8.20879e-13	1.96756e-10	2.33538e-07	1.33093e-14	1.87154e-06	0.0065748	0.00336488	6.59402e-08	3.72715e-12	3.06947e-12	8.69879e-09	5.86488e-09	0.158375	0.000272443	2.00407e-11	2.39998e-12	3.54544e-13	1.65445e-08	5.88226e-12	0.0269317	1.97318e-12	4.53731e-09	3.74697e-15	5.81838e-09	2.67949e-12	0.197348	1.58548e-13	2.17729e-13	9.69178e-11	1.49309e-13	3.23064e-12	0.0177845	1.45718e-08	1.42602e-07	3.53282e-08	1.06567e-07	4.48528e-09	1.25415e-11	1.03627e-09	4.9777e-09	3.56836e-12	6.90757e-13	2.47976e-12	7.18533e-13
chr01_074	1	85778598	94932177	0.627955	0.000984637	5.96899e-10	1.91948e-08	0.000410235	3.23501e-10	0.000270752	0.119479	0.0351301	3.08472e-07	1.51459e-09	8.71423e-10	1.39162e-08	2.80522e-06	0.474546	0.00188719	4.75023e-10	8.79165e-12	2.92019e-09	1.57396e-08	3.08716e-12	0.316874	3.24035e-09	3.32441e-09	8.50887e-13	4.81902e-07	2.61333e-11	0.0141118	2.52487e-10	5.00093e-11	1.67915e-09	6.96473e-12	2.587e-08	0.175654	3.00105e-07	1.26992e-05	6.39932e-06	5.86759e-07	3.05095e-09	1.2931e-08	1.07419e-06	7.56313e-06	7.41613e-09	3.32862e-11	1.75789e-11	6.09934e-11
chr01_075	1	94932242	94936918	0.999477	0.0353145	1.06598e-07	0.00026567	0.107191	4.64989e-09	0.0251063	0.472645	0.193963	0.0202512	1.95283e-07	0.00030463	7.72218e-05	0.0370643	0.304422	0.0722687	0.000166672	1.64728e-07	1.42805e-07	1.60563e-05	0.000223821	0.780707	0.00012013	0.000102219	4.08864e-06	9.98101e-06	2.67571e-05	0.469696	1.01462e-09	4.07415e-07	0.000893749	5.06109e-08	0.000212691	0.0532644	0.000123934	0.0284514	0.000622239	0.00337628	0.00937259	1.95759e-05	0.000198963	0.003362	0.00102702	1.77439e-06	9.74668e-05	2.10755e-06
chr01_076	1	94939050	94939342	0.989616	0.0124615	1.83389e-07	1.71505e-05	0.0959034	4.12793e-08	0.00274968	0.311762	0.0147748	0.00109311	5.191e-08	8.70348e-06	1.03385e-05	0.0600864	0.245262	0.00769249	0.000207341	1.3522e-07	9.14517e-09	1.43584e-07	1.77954e-05	0.752283	9.51454e-06	7.17833e-05	5.43602e-07	3.7598e-07	2.54525e-06	0.107137	2.05677e-10	3.83994e-08	0.000427117	4.35206e-08	8.19749e-05	0.0277678	1.00054e-06	0.0073293	0.000448636	0.000674333	0.000170414	2.49834e-06	2.10637e-05	0.0033731	2.81989e-05	2.20701e-07	2.86038e-05	2.12575e-07
chr01_077	1	94939975	98832810	0.553854	2.37089e-05	3.37323e-11	4.83966e-10	0.000260687	2.74027e-11	3.77432e-07	0.00343046	8.98416e-06	8.26301e-07	3.75653e-09	5.71443e-09	1.04083e-06	9.46693e-08	0.239641	5.4173e-07	3.78688e-09	1.58792e-12	8.90541e-09	1.83074e-08	6.97863e-12	0.0192092	2.29743e-07	3.24644e-10	1.08739e-12	7.38859e-10	4.59889e-10	0.0268263	6.88035e-12	1.99093e-11	4.14744e-09	2.97072e-12	8.72133e-10	0.0161984	1.0129e-07	1.89935e-07	1.14617e-06	1.32862e-05	1.20118e-08	1.60388e-11	2.06821e-08	1.11227e-05	8.39731e-10	4.84014e-12	1.14846e-11	3.49921e-09
chr01_078	1	98835235	98841186	0.600245	3.53924e-05	2.89962e-07	5.16275e-08	0.0973958	2.70079e-08	1.69981e-06	0.00131363	6.1432e-07	0.000220958	3.83744e-06	7.68548e-09	4.23929e-06	2.19234e-05	0.342636	5.97956e-06	1.43244e-05	1.6743e-09	2.54421e-05	6.89425e-06	6.02857e-08	0.0105675	2.15457e-05	2.9639e-07	7.83398e-12	1.78828e-07	1.05097e-05	0.00872608	6.12176e-07	6.34651e-09	1.35587e-07	1.45668e-09	2.10761e-08	0.00130717	5.57114e-08	2.80542e-06	1.38806e-06	0.00547045	4.64373e-09	3.24116e-08	1.24059e-07	0.000228901	1.93696e-08	5.76665e-10	4.38082e-07	7.52746e-08
chr01_079	1	98842101	103904754	0.624344	3.35917e-07	3.15984e-09	2.78737e-09	0.0564922	6.88769e-11	1.30727e-05	0.00854139	0.000718457	2.37684e-05	7.0425e-09	3.87699e-08	1.15442e-06	2.73544e-06	0.0745698	3.512e-05	9.93923e-07	1.60052e-09	3.51827e-06	7.72806e-07	2.02479e-10	0.0774499	1.78174e-06	2.77353e-06	9.85391e-11	4.93794e-07	1.94906e-07	0.00996448	5.33486e-08	2.96633e-09	5.18031e-07	9.33227e-09	2.61732e-08	0.000944825	1.45887e-07	2.83649e-05	4.96944e-05	0.000667748	2.17208e-07	1.18361e-07	4.25059e-07	1.09144e-05	2.99731e-07	3.2256e-09	1.50143e-08	1.12972e-08
chr01_080	1	103910762	103960908	0.415646	0.012797	4.95147e-05	0.00323517	0.279592	0.000923398	0.00860614	0.182399	0.0147313	0.00168188	7.46159e-06	0.000151946	0.0033463	0.00165385	0.218483	0.0151901	0.0005478	0.0242039	0.00322994	0.00279053	0.00436987	0.185332	0.000688316	0.0052521	0.000435813	0.000867769	0.000426645	0.146129	6.30527e-05	0.000179481	0.0126192	0.00128601	0.000498848	0.0096944	0.000312169	0.0238212	0.0112892	0.233027	0.00627322	0.000365635	0.00130067	0.00384375	0.0020427	0.00136195	0.00120107	0.0024653
chr01_081	1	103965023	104027092	0.210864	0.150211	0.0176838	0.0797093	0.727036	0.0376122	0.61682	0.24548	0.0084586	0.0852165	0.00457639	0.0381081	0.0302045	0.242443	0.405954	0.00955077	0.119257	0.0849776	0.0806429	0.128174	0.317591	0.057789	0.209913	0.146037	0.0491502	0.00228722	0.118254	0.234184	0.00469877	0.0457726	0.447365	0.0432617	0.132053	0.0383268	0.0451723	0.26095	0.0940804	0.467101	0.0650734	0.0792921	0.181093	0.0422665	0.148527	0.117227	0.0914903	0.0716588
chr01_082	1	104041213	104105163	0.595259	0.0577019	0.0136379	0.0945795	0.809493	0.0561222	0.442264	0.0857404	0.00169942	0.0646247	0.00162915	0.172471	0.022976	0.12989	0.552459	0.00280697	0.0822531	0.119622	0.0654802	0.201734	0.261418	0.0306842	0.194569	0.416872	0.139894	0.00463267	0.0993413	0.165457	0.00482185	0.0327326	0.54382	0.0426394	0.0433647	0.0151524	0.0320674	0.211557	0.034808	0.462284	0.229939	0.0973561	0.103099	0.0195234	0.166448	0.138298	0.0601843	0.130257
chr01_083	1	104108767	104444804	0.600524	1.25685e-08	2.09614e-11	5.28318e-10	0.0267109	1.01818e-11	3.5992e-06	0.00095167	4.06131e-06	8.43424e-07	1.89633e-10	7.75274e-11	2.43492e-09	2.9767e-09	0.426199	1.31889e-08	8.62904e-09	5.97922e-10	1.47203e-08	1.23364e-09	2.34777e-12	0.000166794	3.32706e-08	3.54979e-08	5.25264e-11	1.85136e-10	8.93526e-09	0.00451528	2.97105e-10	5.27959e-11	2.16812e-07	6.67786e-11	1.59254e-10	0.000243932	7.30026e-09	2.94828e-07	2.38299e-07	0.000977081	1.40782e-07	2.77813e-09	3.36937e-10	2.59708e-08	8.24271e-10	2.36082e-09	5.00601e-11	7.19372e-09
chr01_084	1	104446093	104459408	0.636814	1.5202e-06	2.17267e-09	4.6306e-09	0.0351037	1.99124e-09	0.000457311	0.00841146	0.0027648	9.82364e-06	9.95057e-08	9.97619e-08	1.17511e-08	1.05378e-07	0.296152	7.50648e-07	5.77626e-08	1.28755e-07	9.59331e-07	1.4948e-07	1.52497e-09	0.00892856	8.63767e-07	2.05997e-07	5.70195e-09	1.65706e-07	1.367e-08	0.0231536	6.36641e-08	3.16286e-09	3.31843e-05	1.4654e-08	5.02387e-09	0.00282754	5.84687e-07	2.03854e-06	1.0322e-05	0.00870154	1.92935e-06	1.18426e-07	4.03137e-07	5.49592e-06	3.3767e-07	3.40889e-07	9.93988e-09	2.3613e-07
chr01_085	1	104476800	105814900	0.554914	4.29776e-09	7.06816e-10	1.10149e-09	0.040772	3.95039e-10	1.23177e-05	0.0002858	2.26879e-06	2.6396e-06	8.7272e-09	4.75934e-09	2.71201e-08	2.09359e-09	0.163407	2.16446e-08	2.16355e-08	1.54394e-08	4.39011e-07	8.5806e-09	7.85392e-11	0.000493296	1.46937e-07	2.06727e-06	1.41941e-09	4.18618e-09	2.18604e-08	0.0174188	2.37328e-08	3.30186e-09	5.19011e-06	1.45611e-08	1.65155e-10	0.00013441	4.76885e-08	7.05807e-07	6.24561e-06	0.00610548	2.16013e-07	9.46017e-09	5.83529e-09	1.46938e-06	3.9456e-09	7.46276e-08	1.3523e-09	1.15596e-07
chr01_086	1	105820729	105823899	0.575259	0.0233475	0.0083282	0.0211774	0.537744	0.0261384	0.523528	0.328273	0.0401033	0.0274201	0.00303104	0.00818556	0.223781	0.0070688	0.650629	0.211721	0.0108295	0.0164228	0.179778	0.0906526	0.000766406	0.0317272	0.009716	0.0379055	0.0250674	0.00167517	0.0553555	0.562282	0.00414425	0.0867789	0.0767959	0.0118051	0.0841649	0.225683	0.0236963	0.011087	0.00211203	0.159965	0.0624283	0.0445901	0.0182917	0.00251032	0.0361297	0.0341414	0.0125118	0.0128202
chr01_087	1	105825579	105825594	0.205962	0.00318419	8.10079e-07	2.32523e-05	0.0559656	0.000293973	0.0457818	0.0165602	3.96693e-06	7.20781e-05	1.8933e-06	6.21324e-06	0.000501087	6.50634e-05	0.372539	7.04033e-05	7.0452e-06	0.000201208	0.000393698	6.17496e-05	1.78661e-06	0.00125374	0.000151778	0.000193891	0.000113343	1.37974e-07	0.000162279	0.169802	1.67351e-06	9.78836e-05	0.00146805	1.34067e-05	0.000130294	0.00477534	0.000275749	1.31917e-05	0.000243119	0.0167903	0.000247538	3.36958e-05	6.99089e-06	8.84042e-06	3.99216e-05	0.000429859	2.98104e-06	0.000340837
chr01_088	1	105825614	107187035	0.54952	3.74538e-08	3.21811e-10	9.56258e-09	0.00924161	3.02606e-09	4.90771e-07	0.000218236	1.85696e-05	3.06533e-07	1.55257e-10	1.72671e-10	2.02407e-09	2.27391e-09	0.739005	6.80172e-10	1.5779e-08	1.71557e-07	8.04186e-11	1.70779e-09	1.39589e-11	0.00317932	4.22507e-07	2.42554e-08	1.82435e-08	2.51089e-11	1.51926e-09	0.0650299	3.99772e-11	3.23562e-10	3.18015e-07	2.5801e-10	3.02941e-10	0.000537125	1.92618e-05	1.18854e-07	0.000128777	0.000656953	2.16143e-06	1.17857e-08	4.13222e-08	4.80933e-07	2.92463e-09	1.07058e-07	4.07577e-10	3.38631e-07
chr01_089	1	107189417	107189695	0.514927	0.025984	0.000200906	0.00010712	0.307907	0.000281249	0.013434	0.0375222	0.0125659	0.00360658	1.87835e-05	0.00278673	0.00024102	0.0036658	0.797741	0.00275168	0.000522554	0.000168852	5.04996e-05	0.000606883	0.00095163	0.232846	0.00907092	0.00909943	0.00344678	5.64157e-05	0.000396023	0.0569876	3.47068e-07	0.000115595	0.00588621	0.000313691	9.9057e-05	0.00336611	0.00706487	0.0380055	0.0360542	0.044205	0.082208	0.000412986	0.00196323	0.000118162	0.00122268	0.0132448	0.00174374	0.0160164
chr01_090	1	107189867	108539020	0.327604	0.000107003	2.13439e-08	3.83512e-09	0.0110131	6.44273e-09	3.98715e-06	0.000221693	1.40785e-05	7.15565e-07	1.59828e-07	1.15581e-08	1.44244e-07	3.92231e-07	0.529752	3.30894e-06	2.93979e-08	0.000347339	7.0122e-07	1.00768e-09	1.12595e-08	0.0105059	2.9354e-05	1.0593e-08	7.37163e-11	6.16022e-09	8.37369e-08	0.00548747	3.21384e-09	9.63078e-09	2.62181e-05	2.99517e-07	1.15697e-07	0.0457796	4.8709e-06	3.05727e-08	2.9487e-05	0.000185312	1.27565e-06	2.64641e-08	1.22639e-07	1.38481e-06	6.96466e-08	5.36402e-09	3.55435e-08	5.90041e-08
chr01_091	1	108540627	110008845	0.478402	6.43071e-05	5.2397e-07	1.71787e-08	0.0393417	3.48587e-07	7.25454e-06	0.0135023	6.03807e-06	0.000147318	2.9539e-07	1.30527e-05	2.2306e-06	5.85311e-06	0.18896	0.000810109	2.5682e-06	0.00209246	9.9809e-05	4.37078e-08	4.50709e-08	0.0163064	4.37534e-06	7.35661e-06	1.91762e-06	1.15301e-07	3.83356e-06	0.0344054	8.55324e-09	1.42684e-08	0.000277808	5.35194e-07	4.73422e-07	0.015506	1.46974e-05	3.13388e-06	6.6014e-05	4.98076e-05	5.3368e-06	1.38196e-06	3.41566e-06	4.8241e-06	3.88324e-06	3.19988e-06	2.18226e-07	2.49943e-05
chr01_092	1	110020532	110021609	0.271631	0.015963	9.93324e-06	2.4564e-06	0.0252138	4.84049e-05	0.00565744	0.140206	0.000366606	0.0018379	3.73615e-05	7.65478e-05	0.000189263	0.00127976	0.961289	0.00113174	0.000133575	0.00271966	0.00974974	1.30251e-06	1.25881e-05	0.0219833	0.000199255	0.000157365	0.000378465	7.22288e-06	0.000120864	0.0224692	2.05263e-06	2.09509e-08	0.00281018	1.83525e-06	7.87036e-06	0.0353505	5.93633e-05	0.00103197	0.00113633	0.00817622	0.000105129	3.41315e-05	2.99029e-05	0.0001309	5.72374e-05	0.000654784	1.96274e-05	0.00130241
chr01_093	1	110022114	110029039	0.49982	0.0314347	1.55515e-05	6.22474e-05	0.104245	0.0039313	0.0833782	0.0419354	0.000149001	0.0218053	0.000520449	0.00240119	0.0054158	0.00319063	0.708168	0.00257472	0.000441313	0.100989	0.00827915	3.43426e-05	0.00213329	0.0722591	0.00176365	0.00979042	0.00614955	9.06984e-05	0.00145283	0.01542	9.269e-05	1.19555e-07	0.0182495	1.52952e-05	0.000326847	0.0458813	0.00782265	0.0143565	0.0317779	0.000223264	0.000680195	0.00160826	0.00119408	0.00476082	0.0015998	0.00911131	0.00051247	0.017243
chr01_094	1	110034498	110041702	0.444049	0.344691	0.000244383	0.0649525	0.651884	0.0191904	0.643525	0.324265	0.00196252	0.520489	0.0236481	0.125141	0.161007	0.844171	0.118118	0.646037	0.0034203	0.293347	0.000815246	0.281279	0.318264	0.324041	0.0417271	0.324624	0.0907536	0.304242	0.0126114	0.939335	0.00955179	6.47075e-05	0.185104	0.00045376	0.0942784	0.21874	0.209543	0.959036	0.509843	3.866e-06	0.538472	0.0149685	0.490538	0.240205	0.703872	0.0192562	0.0751272	0.0149074
chr01_095	1	110044477	110052114	0.256069	0.42565	3.55441e-06	0.000550688	0.230495	9.229e-05	0.141158	0.219084	0.0026963	0.0205146	0.00264379	0.00497579	0.0469074	0.0633725	0.0197634	0.00970923	8.46608e-05	0.0795635	0.000650953	2.31569e-05	0.000965891	0.076529	0.0266269	0.00262162	0.00100935	0.000948967	0.000520617	0.390026	3.16228e-05	6.62584e-07	0.0341982	3.7226e-05	0.000772439	0.0465263	0.00335542	0.0125003	0.0176496	1.12067e-05	0.000241506	0.000536647	0.0365255	0.00384305	0.00314024	0.000464069	0.00044999	0.00453312
chr01_096	1	110052666	110770359	0.64112	0.00280513	1.19261e-07	7.30653e-07	0.00172112	4.1685e-07	0.000615417	0.0587789	0.000798646	0.000194039	1.04662e-06	4.78592e-06	6.06067e-05	0.000137803	0.219037	2.60389e-05	6.08629e-07	3.65755e-05	1.75699e-06	2.09377e-09	7.60897e-08	0.0416433	6.94485e-05	1.49622e-05	2.57956e-07	3.08879e-08	1.21702e-06	0.015279	1.41588e-09	3.22307e-11	7.76172e-05	2.23522e-08	4.38953e-09	0.135202	2.48543e-07	9.02983e-05	1.23832e-05	0.0177402	1.01215e-07	2.02783e-07	1.94877e-05	3.96448e-06	6.15053e-08	6.07851e-06	4.09957e-08	3.45713e-06
chr01_097	1	110770462	110771469	0.876546	0.0232402	1.05191e-06	6.41926e-06	0.114183	1.33773e-07	0.00268894	0.341226	0.0680928	0.0163846	1.05712e-06	2.09734e-05	0.000220298	0.00195641	0.226659	0.0891302	1.10202e-05	1.45093e-06	2.25896e-06	1.93076e-05	0.00010085	0.240863	7.68467e-05	0.00265198	8.99111e-07	5.78732e-05	1.03397e-05	0.0612246	2.61851e-08	1.25286e-10	0.00072338	1.69025e-10	4.24453e-07	0.187922	0.000130257	0.0181871	0.00429038	0.000792028	0.00116705	1.24728e-05	0.00321023	0.00023296	0.000709357	6.37679e-05	4.20467e-07	3.75065e-05
chr01_098	1	110774105	111177744	0.524162	0.00410561	3.0031e-05	1.44102e-05	0.00660226	2.05446e-05	0.000125445	0.348704	0.00323765	0.00788913	1.33291e-05	3.34607e-05	0.000789645	0.000663256	0.585385	0.00129974	0.000253192	4.91484e-05	3.39399e-05	3.11935e-06	0.000125495	0.194161	6.38915e-05	0.00023712	1.73014e-05	9.01367e-06	5.56367e-05	0.0241554	3.39487e-08	1.31632e-08	6.75613e-05	5.95498e-07	5.63382e-06	0.151211	3.26189e-05	0.00239556	0.00185521	0.0280015	2.26652e-05	5.44899e-05	0.000549	0.000560789	6.23283e-05	7.85576e-05	6.32835e-06	0.000201636
chr01_099	1	111178890	111189750	0.471817	0.0100483	9.51242e-06	0.000125042	0.00502795	9.33703e-07	0.000883729	0.150812	0.0137656	0.0164725	0.000586794	0.000193737	0.00251649	0.000866859	0.0287944	0.00138942	9.63726e-05	1.88301e-06	0.000210966	0.000165284	0.00021298	0.166156	4.46446e-05	0.000213049	7.79796e-07	0.000129331	0.000513079	0.00831766	1.54549e-06	1.11415e-07	6.63965e-05	9.35957e-07	2.73492e-05	0.597138	0.000862929	0.000928911	4.62693e-05	0.000494777	7.8851e-05	0.000100041	0.000525744	0.0370241	4.28901e-05	2.96217e-06	2.603e-06	6.50569e-06
chr01_100	1	111193590	111629922	0.89251	0.000635931	2.80789e-06	7.76069e-08	0.00225517	4.50323e-08	7.82429e-06	0.295786	0.00142175	0.00113069	2.20098e-06	4.81727e-06	3.0134e-05	5.35576e-06	0.461186	7.50547e-06	1.63208e-06	6.98611e-05	4.66558e-05	1.15683e-07	7.60593e-07	0.0470555	5.45394e-06	7.60857e-07	9.03003e-07	2.22829e-08	1.28505e-06	0.0776211	9.47853e-10	2.48475e-09	6.35689e-06	1.09423e-07	3.40654e-07	0.100816	8.78554e-06	5.5217e-06	9.94663e-05	0.0430389	7.59128e-07	2.63088e-05	0.000185887	1.33094e-05	1.0894e-05	2.86232e-06	1.71697e-07	1.98452e-05
chr01_101	1	111629987	111630661	0.647099	0.386406	0.003195	0.0127605	0.723388	0.000509891	0.0515797	0.634384	0.39192	0.401966	0.000243906	0.0156852	0.00259616	0.0542096	0.334948	0.59935	0.0125981	0.228681	0.000759993	0.0222028	0.0367865	0.0322121	0.0380608	0.0285672	0.0639323	0.0196546	0.00135392	0.341063	9.36442e-06	5.5053e-05	0.366695	0.00695717	0.0112406	0.01396	0.0147724	0.430248	0.115898	0.0352585	0.480872	0.00183153	0.120595	0.00734208	0.246068	0.0690315	0.0175365	0.01656
chr01_102	1	111630743	111633728	0.992754	0.00322768	6.31731e-05	1.64042e-06	0.151662	3.26447e-05	7.38173e-05	0.431173	0.015074	0.013154	3.48045e-05	9.1082e-06	6.23487e-05	0.000173493	0.18768	0.00024347	0.000157481	7.28715e-05	7.96764e-05	7.62167e-06	8.96428e-06	0.135217	0.000159751	4.63087e-05	0.000172842	1.8909e-05	6.0187e-05	0.0801074	1.34797e-08	3.3185e-07	5.74453e-05	2.11625e-06	2.00252e-05	0.0183761	3.10243e-06	0.000392307	0.00080013	0.0275803	9.77008e-05	7.39655e-05	0.00240518	3.23334e-05	0.00031555	0.000139324	4.09787e-06	0.000340352
chr01_103	1	111635589	111635596	0.967904	0.00159221	3.04269e-05	8.26249e-07	0.155524	1.37876e-05	0.000160779	0.412803	0.00986894	0.0301877	0.0107932	6.08885e-06	0.00495044	5.94341e-05	0.0654324	0.000171026	0.000808548	3.78586e-05	0.00086508	9.65916e-06	2.50279e-05	0.258072	3.63751e-05	7.76381e-05	4.03236e-05	1.54449e-05	0.000942479	0.515891	9.28413e-07	7.69989e-06	9.79682e-05	1.16884e-05	2.54747e-05	0.458348	2.1416e-06	3.44629e-05	8.35478e-05	0.0195508	2.58337e-05	0.000109953	0.00119751	0.000544403	6.77727e-05	3.87444e-05	1.97363e-05	0.000324209
chr01_104	1	111635643	112487872	0.879577	0.000808587	1.41575e-05	1.01324e-06	0.0698997	2.9812e-06	6.97164e-05	0.330001	0.00902929	0.00321161	6.73797e-06	5.38972e-06	2.74402e-05	0.000148668	0.200886	0.000131921	8.47364e-05	0.00043955	0.000140363	1.76783e-06	4.39498e-06	0.0307379	0.000956586	5.70248e-06	3.17217e-05	2.18982e-06	6.99616e-06	0.256061	2.89105e-08	2.47456e-08	0.000195681	4.4369e-06	6.79595e-06	0.0350976	8.8435e-06	6.54763e-05	0.00211727	0.0996351	3.95392e-05	5.40127e-05	0.00082993	1.35016e-05	0.000242931	7.31774e-05	1.83744e-05	5.23705e-05
chr01_105	1	112489834	112491850	0.75734	0.00775777	0.00076249	0.000383157	0.0337096	0.000703458	0.000307264	0.298476	0.029273	0.00871776	0.000192723	0.00197681	0.00490805	0.00360899	0.0507633	0.00995532	0.000521121	0.0313688	0.00266656	0.000465855	0.000153256	0.0605256	0.000517302	0.00201028	0.00191212	0.00271407	0.000127056	0.112816	1.63199e-06	2.7737e-06	0.0149969	0.000240606	0.000270503	0.0223242	0.000401375	0.0171925	0.0573574	0.0773284	0.000935079	0.000164092	0.0128304	0.000275436	0.00251672	0.00478765	0.000166308	0.00747882
chr01_106	1	112497489	112497611	0.391423	0.781352	0.0835996	0.92825	0.457455	0.662674	0.406105	0.947684	0.269526	0.308935	0.0655445	0.485805	0.238009	0.825864	0.533803	0.420458	0.164179	0.870215	0.369078	0.89604	0.957455	0.922435	0.669056	0.830637	0.900301	0.822768	0.0761899	0.512102	0.183041	0.164511	0.132575	0.287811	0.873765	0.846733	0.643596	0.941454	0.681117	0.19819	0.587174	0.176186	0.6216	0.473978	0.811841	0.964375	0.575198	0.333325
chr01_107	1	112497717	112498914	0.919126	0.324579	0.114083	0.950184	0.839195	0.72023	0.592232	0.62105	0.386081	0.48443	0.126381	0.280867	0.158693	0.70691	0.688293	0.822287	0.229496	0.484591	0.223372	0.965279	0.840719	0.772189	0.564584	0.906947	0.672098	0.722918	0.148908	0.687345	0.218892	0.378751	0.0910655	0.267966	0.680729	0.694959	0.969318	0.715544	0.808593	0.211903	0.686825	0.145728	0.45988	0.404969	0.709395	0.992924	0.739078	0.394295
chr01_108	1	112507642	112507673	0.916675	0.0163482	0.0154835	0.000241262	0.438882	0.00318822	0.00011835	0.72021	0.0954128	0.0349981	0.000261751	0.00752752	0.00222243	0.0356024	0.301087	0.0208556	0.0100228	0.0948641	0.00792935	0.00085566	0.000987879	0.171499	0.023589	0.00547746	0.0111242	0.00748748	0.000592283	0.60007	2.76987e-05	6.88418e-05	0.0354665	0.00841082	0.00622388	0.144778	0.00183973	0.0401494	0.109144	0.455431	0.0125269	0.00378559	0.0755501	0.000349355	0.047323	0.00867998	0.0131035	0.00736574
chr01_109	1	112507718	112507742	0.797822	0.0147963	0.0108273	7.11771e-05	0.686219	0.00207536	0.000246866	0.32392	0.0270265	0.0324066	0.000153713	0.00360636	0.00264404	0.0161891	0.378406	0.0184479	0.0123563	0.13919	0.0029324	0.00107213	0.000680078	0.105028	0.0205262	0.00253106	0.00714336	0.00360564	0.00120045	0.469078	2.3576e-06	2.58746e-05	0.0203231	0.00607271	0.00224535	0.163799	0.000599271	0.01146	0.0385184	0.340741	0.00596664	0.00464267	0.0160014	0.000428219	0.0192762	0.00895251	0.00906025	0.00926153
chr01_110	1	112510577	117081185	0.872128	0.0191069	0.000106493	1.47789e-06	0.196238	9.29041e-05	0.000493041	0.611053	0.105512	0.00820106	3.65342e-07	0.000100395	4.91345e-06	0.00830024	0.246575	0.0111393	0.000175938	0.00266329	0.000216031	2.94107e-05	1.80616e-05	0.0140577	0.00134135	8.02248e-05	0.000599854	2.11556e-05	4.65804e-06	0.162061	1.4932e-08	9.98471e-08	0.00021019	1.23017e-05	1.3675e-05	0.0047035	1.0354e-05	0.00428676	0.00111482	0.0435881	0.00155235	0.000201459	0.00986916	1.89471e-05	0.00405974	0.000226901	8.45245e-05	0.000243487
chr01_111	1	117083005	117083274	0.538529	0.00165911	1.73241e-05	1.46437e-08	0.017115	0.000421174	0.00137349	0.0782906	0.0114438	0.00105556	2.07499e-07	9.2673e-05	1.21252e-05	0.00090972	0.41848	0.000158204	8.15679e-05	6.6348e-05	9.76189e-05	1.04605e-05	0.000192928	0.0136392	0.00165078	1.54005e-06	0.00236302	8.46344e-07	8.46396e-07	0.16086	1.75006e-08	1.63809e-08	0.000292232	1.02974e-07	1.83744e-06	0.16613	5.74225e-06	0.00022201	8.14698e-05	0.0846731	7.84147e-05	2.1202e-05	0.00301576	0.000200571	2.80608e-05	0.00103404	1.65434e-06	0.00238162
chr01_112	1	117083778	120328919	0.677548	0.0627902	5.96264e-06	3.04616e-08	0.0715458	0.000424003	0.00318784	0.501595	0.0179782	0.00152085	1.76634e-06	1.70517e-06	1.49638e-05	0.000229405	0.628716	0.00658137	1.92794e-06	2.39119e-05	1.85662e-05	1.72441e-05	1.94239e-07	0.0059501	7.58209e-05	3.10837e-06	0.000281941	2.29932e-05	3.23863e-07	0.343049	2.08319e-08	2.43824e-07	4.31539e-05	1.09745e-06	7.32727e-06	0.0128646	1.91688e-05	0.000128007	1.47784e-05	0.0646687	0.000123339	9.04581e-06	0.00284869	4.83416e-07	0.00053883	0.00165071	7.55385e-06	0.000176984
chr01_113	1	120342328	121057405	0.354076	0.0407456	1.77176e-06	9.16771e-08	0.0154091	0.000551756	0.00690958	0.037517	0.00390454	0.00151013	8.92871e-06	4.71366e-06	6.63838e-06	0.00988309	0.284526	0.0100069	1.84497e-06	0.000503919	0.00118267	2.53719e-05	3.98456e-07	0.00033849	0.00281035	1.3788e-05	0.000472461	4.49613e-05	2.34621e-06	0.0299545	2.0863e-07	5.50397e-07	0.0028599	7.22916e-05	2.51087e-07	0.00625678	6.12418e-06	0.00247644	0.00335985	0.0940423	0.000504978	2.22992e-05	0.00681953	1.23095e-06	0.00183229	0.0046115	1.99914e-05	0.00058316
chr01_114	1	121137743	142348955	0.299438	0.0193988	0.0388569	0.0412958	0.796381	0.755414	0.0394032	0.480902	0.700389	0.128751	0.0115355	0.330193	0.122448	0.110776	0.968553	0.252888	0.127238	0.209681	0.0923922	0.130399	0.131519	0.0637964	0.865415	0.18216	0.622598	0.0976207	0.0809669	0.0823816	0.111507	0.00663422	0.447449	0.178197	0.0381547	0.266644	0.0134562	0.129118	0.818032	0.920516	0.661713	0.175786	0.585586	0.120476	0.349129	0.710808	0.179014	0.542368
chr01_115	1	142693888	142718407	0.78912	0.11328	0.123755	0.143578	0.551255	0.204095	0.289508	0.162472	0.760936	0.364854	0.0621866	0.902612	0.0473204	0.112915	0.317492	0.302146	0.221227	0.119133	0.0309527	0.272942	0.0125545	0.0908723	0.759327	0.223931	0.504669	0.0691496	0.263261	0.163385	0.00325889	0.0548487	0.13587	0.0871506	0.0461092	0.30302	0.0043154	0.393312	0.93276	0.412593	0.549983	0.522675	0.908631	0.172104	0.596646	0.755982	0.210159	0.497419
chr01_116	1	142719673	142719944	0.792911	0.215494	0.763475	0.990323	0.163307	0.842031	0.682605	0.0559684	0.276626	0.200738	0.272241	0.338165	0.118847	0.427508	0.326151	0.997849	0.916595	0.928073	0.457732	0.657645	0.123957	0.325672	0.408913	0.987967	0.347141	0.643707	0.579771	0.890837	0.00283927	0.836923	0.819417	0.89994	0.492847	0.652279	0.0585894	0.737479	0.686879	0.920747	0.153418	0.730267	0.406536	0.748931	0.462919	0.553389	0.979449	0.25565
chr01_117	1	142719989	142778448	0.708374	0.0684185	0.476332	0.408948	0.141177	0.247938	0.863844	0.0493669	0.620526	0.0104022	0.144208	0.00798073	0.249325	0.195351	0.988633	0.864503	0.380665	0.641331	0.309797	0.226767	0.529394	0.467039	0.213338	0.650622	0.0304532	0.739057	0.153406	0.216287	0.0117631	0.275718	0.0956696	0.404883	0.565081	0.442092	0.0922947	0.175572	0.149435	0.222896	0.273367	0.349742	0.0209413	0.339353	0.089819	0.2823	0.250157	0.0210603
chr01_118	1	142788046	143271723	0.775665	0.0607616	0.960713	0.986748	0.287628	0.932335	0.567708	0.0814466	0.331774	0.0418774	0.436105	0.162091	0.11864	0.459032	0.584884	0.806874	0.965355	0.598339	0.649314	0.580122	0.85221	0.794173	0.332698	0.838969	0.263783	0.98166	0.533904	0.122001	0.0129407	0.964628	0.302216	0.949959	0.914007	0.268362	0.083811	0.838795	0.562843	0.277079	0.669819	0.77606	0.123835	0.78939	0.610883	0.664747	0.68455	0.152817
chr01_119	1	143271947	143290449	0.902352	0.159116	0.472596	0.903072	0.106415	0.808004	0.602146	0.169245	0.642423	0.136074	0.639343	0.425398	0.360378	0.446093	0.208903	0.769777	0.602177	0.85513	0.896462	0.579124	0.444889	0.281588	0.611917	0.875044	0.596504	0.905661	0.81338	0.0673697	0.00554586	0.801458	0.739136	0.770075	0.833745	0.131441	0.0514036	0.519104	0.242646	0.0884033	0.673417	0.619715	0.110289	0.753647	0.814629	0.971665	0.575464	0.574206
chr01_120	1	143304611	143560910	0.827047	0.031937	0.331875	0.332536	0.732647	0.571472	0.547255	0.0584507	0.174866	0.0768504	0.677505	0.169861	0.0986382	0.265568	0.893962	0.650433	0.566848	0.766334	0.834657	0.433523	0.282406	0.727817	0.968293	0.366902	0.556212	0.600441	0.445962	0.286104	0.000382767	0.544662	0.246167	0.583146	0.404332	0.968967	0.0155261	0.444182	0.365745	0.3854	0.347665	0.523353	0.0362583	0.576763	0.453251	0.687239	0.606576	0.41555
chr01_121	1	143576984	143591775	0.745687	0.069118	0.341015	0.671711	0.581952	0.396539	0.383016	0.0697171	0.843215	0.0297513	0.502107	0.169023	0.126178	0.273365	0.59589	0.638239	0.189133	0.900273	0.755739	0.393319	0.407422	0.907916	0.909503	0.738925	0.25039	0.614737	0.346424	0.534347	0.00218402	0.739978	0.184645	0.88848	0.851958	0.360505	0.0303991	0.438198	0.471232	0.114941	0.560015	0.432324	0.0521658	0.715536	0.542879	0.706938	0.532206	0.184589
chr01_122	1	143595607	143607067	0.895986	0.00625625	0.431083	0.683979	0.536664	0.380079	0.204497	0.0156919	0.896709	0.00201077	0.468531	0.0904469	0.220437	0.417869	0.606756	0.753118	0.16812	0.864605	0.855897	0.187547	0.476162	0.184616	0.883021	0.749615	0.186128	0.864511	0.299231	0.525394	0.00395452	0.767811	0.111229	0.873883	0.792999	0.146296	0.0523395	0.196703	0.751969	0.170495	0.402771	0.371382	0.00364738	0.570986	0.332711	0.625306	0.331318	0.119328
chr01_123	1	143607438	143863190	0.67518	0.0342643	0.143254	0.760891	0.160826	0.224002	0.272943	0.0711147	0.814747	0.00240726	0.226193	0.106007	0.0659681	0.531075	0.481449	0.576029	0.290048	0.303447	0.59663	0.128714	0.241725	0.427459	0.257317	0.727473	0.16718	0.493512	0.155102	0.728405	0.000664886	0.244424	0.437068	0.28248	0.325915	0.451876	0.0181312	0.331279	0.0839567	0.469803	0.35806	0.262971	0.0435396	0.441383	0.386379	0.491933	0.702625	0.159296
chr01_124	1	143863317	143864115	0.488859	0.124927	0.0514367	0.105539	0.189765	0.135101	0.219183	0.128292	0.714735	0.000647031	0.102141	0.0194772	0.0141615	0.0604174	0.95338	0.276176	0.132903	0.223953	0.329627	0.0704408	0.0757786	0.599482	0.436625	0.278769	0.0422366	0.488098	0.0416218	0.338639	0.000169776	0.0770388	0.103785	0.110276	0.081076	0.551282	0.00168991	0.16108	0.0681912	0.149895	0.0678115	0.176072	0.0269224	0.126995	0.0975505	0.151741	0.292531	0.0487642
chr01_125	1	143867659	143999233	0.495685	0.0562916	0.120077	0.321033	0.238405	0.808152	0.303159	0.0784139	0.110104	0.019684	0.75997	0.098641	0.00709034	0.0772023	0.399777	0.319983	0.687963	0.823838	0.865241	0.181854	0.232665	0.384214	0.519287	0.742801	0.137984	0.327601	0.894622	0.791177	0.000304112	0.574036	0.259552	0.676261	0.218629	0.913827	0.00684053	0.219857	0.553302	0.177491	0.0294445	0.619616	0.0774516	0.271093	0.107682	0.502366	0.836874	0.0954887
chr01_126	1	143999708	144083921	0.737507	0.328515	0.0753508	0.300982	0.834053	0.735729	0.392882	0.388839	0.1122	0.236375	0.874924	0.424719	0.000168631	0.0213441	0.719574	0.0891506	0.591352	0.547888	0.956144	0.619325	0.125947	0.696557	0.803134	0.446612	0.427452	0.291477	0.817415	0.943496	2.21377e-05	0.229618	0.661277	0.431132	0.118936	0.695114	0.00176712	0.589656	0.253783	0.121964	0.166869	0.619017	0.684371	0.439753	0.53441	0.873204	0.671301	0.248911
chr01_127	1	144093481	144093764	0.801488	0.176516	0.0489803	0.281572	0.863364	0.722019	0.707098	0.251368	0.279302	0.138513	0.988957	0.211013	0.000126288	0.0380373	0.678376	0.162834	0.461103	0.501338	0.81411	0.408643	0.126133	0.832827	0.675541	0.611671	0.45165	0.384581	0.713452	0.371331	2.46653e-05	0.190605	0.408444	0.524571	0.0627607	0.657468	0.000544028	0.618437	0.389172	0.183754	0.0581941	0.603216	0.562707	0.405441	0.351138	0.987087	0.781859	0.306786
chr01_128	1	144101472	144103882	0.495075	0.0679465	0.0729583	0.388362	0.79706	0.885969	0.715496	0.121418	0.63935	0.142084	0.944531	0.271477	0.000185054	0.101581	0.549217	0.400219	0.54223	0.581977	0.863749	0.470387	0.19329	0.91777	0.623609	0.612968	0.346131	0.571794	0.664067	0.549662	5.41773e-05	0.218316	0.262404	0.674468	0.113436	0.48712	0.00138907	0.708679	0.61463	0.318974	0.180264	0.714144	0.641145	0.615181	0.475587	0.966049	0.910536	0.223818
chr01_129	1	144106312	144118157	0.949713	0.0278291	0.0770626	0.474958	0.97794	0.791263	0.63525	0.0215359	0.79222	0.120406	0.926872	0.433641	0.000308545	0.0865494	0.377162	0.178561	0.631223	0.561721	0.810679	0.746206	0.23242	0.658724	0.845691	0.543916	0.297666	0.525706	0.683599	0.610872	1.71964e-05	0.234996	0.147875	0.679183	0.221046	0.369841	0.00186162	0.756935	0.730953	0.197576	0.562591	0.771685	0.406486	0.823104	0.783545	0.795955	0.892021	0.277491
chr01_130	1	144121390	144127473	0.746159	0.0372005	0.0307376	0.223355	0.522596	0.777396	0.350661	0.0107278	0.376198	0.187	0.858579	0.784203	0.000190017	0.159576	0.80746	0.173485	0.376705	0.14103	0.320521	0.953609	0.240022	0.271546	0.975211	0.252728	0.439715	0.0953331	0.323519	0.869199	6.00585e-07	0.0535294	0.306802	0.383095	0.12425	0.0703232	0.000556608	0.727112	0.551465	0.239139	0.73178	0.471397	0.303924	0.883666	0.918744	0.925691	0.677925	0.354311
chr01_131	1	144127941	144503422	0.831728	0.0374874	0.0503679	0.213948	0.453857	0.844721	0.250751	0.0164982	0.19704	0.181259	0.781425	0.614924	7.47699e-05	0.189296	0.755277	0.0384295	0.373207	0.195544	0.265106	0.969793	0.339986	0.169371	0.969218	0.146778	0.248659	0.0761304	0.328982	0.836059	1.71478e-07	0.0698165	0.185658	0.411021	0.108927	0.0830253	7.68363e-05	0.603497	0.243064	0.134483	0.8214	0.502891	0.130634	0.867248	0.715759	0.896252	0.859043	0.250286
chr01_132	1	144643826	145243634	0.781362	0.0324039	0.00586521	0.00274392	0.00771313	0.253016	0.0177412	0.0101303	0.100059	0.121865	0.0486713	0.0369159	5.90587e-07	0.0967515	0.559134	0.00014881	0.0092688	0.00482926	0.0155935	0.303265	0.0141493	0.175151	0.0253662	0.0011841	0.359364	0.0124147	0.00216685	0.598186	9.54986e-12	0.000581348	0.13477	0.0143776	0.00805059	0.0159721	9.95506e-09	0.0165022	0.0215166	0.410007	0.50075	0.016475	0.00145987	0.082243	0.147361	0.129343	0.0982617	0.306198
chr01_133	1	145246032	146270283	0.715522	0.0562731	0.00541319	0.0107239	0.0320914	0.29261	0.00195622	0.0433351	0.046956	0.327377	0.0408853	0.267554	6.0571e-06	0.0686177	0.425111	0.000487788	0.0105888	0.117695	0.0348791	0.320073	0.0240956	0.308706	0.0214756	0.001384	0.488674	0.00521948	0.00440566	0.650375	1.07432e-10	0.00186319	0.204699	0.0494784	0.01193	0.14547	6.58848e-08	0.0445934	0.0427071	0.204287	0.645731	0.0145698	0.0288509	0.134891	0.350137	0.296646	0.260975	0.409128
chr01_134	1	146271856	146295851	0.876015	0.330489	0.0119544	0.0739881	0.504833	0.494398	0.0127259	0.259627	0.434005	0.24646	0.357834	0.977639	4.05559e-05	0.0626143	0.394985	0.085919	0.154871	0.12422	0.128844	0.347713	0.179854	0.564812	0.802487	0.0554357	0.343224	0.0299987	0.0935419	0.763962	4.26716e-09	0.0190351	0.274032	0.13954	0.0162991	0.264063	9.33055e-06	0.0710307	0.0374646	0.150996	0.13445	0.124873	0.450126	0.285894	0.510707	0.561085	0.508275	0.470888
chr01_135	1	146311415	146832989	0.892408	0.0277054	0.221491	0.411178	0.153058	0.700478	0.727344	0.000542959	0.0757341	0.00237231	0.509474	0.314534	0.0120402	0.490189	0.763968	0.659096	0.840296	0.282207	0.581699	0.0861194	0.533522	0.171729	0.274819	0.653902	0.0160937	0.740322	0.873292	0.222793	0.000129883	0.549812	0.0302144	0.645411	0.318639	0.228369	0.00425381	0.120857	0.583382	0.0594369	0.0634139	0.250192	0.00687729	0.398287	0.0655031	0.382485	0.46074	0.0452651
chr01_136	1	146841940	146842180	0.713033	0.0321152	0.788097	0.826748	0.804132	0.173274	0.127741	0.0133029	0.0314829	0.00845209	0.465557	0.502895	0.0291614	0.561082	0.811442	0.671219	0.914996	0.218044	0.797727	0.216165	0.907495	0.122188	0.572668	0.602223	0.0114644	0.964025	0.879596	0.59955	0.0068326	0.946431	0.0670155	0.921101	0.554674	0.761695	0.0327411	0.576198	0.687474	0.0273236	0.641702	0.626416	0.198255	0.500011	0.0927846	0.347	0.578786	0.0178771
chr01_137	1	146894194	146928259	0.635517	0.0321695	0.8794	0.618355	0.252869	0.269156	0.216712	0.109854	0.042549	0.0153711	0.274537	0.198355	0.0728988	0.788585	0.650603	0.296919	0.680206	0.446934	0.45038	0.174685	0.376691	0.131852	0.565537	0.65225	0.0268433	0.859537	0.661372	0.133538	0.0124999	0.700689	0.102516	0.903788	0.728725	0.527785	0.0949168	0.413696	0.539667	0.00714529	0.565773	0.832707	0.184805	0.422118	0.214909	0.435169	0.262883	0.0292179
chr01_138	1	146928500	146929133	0.754789	0.030834	0.430809	0.383111	0.0889539	0.22423	0.302764	0.220527	0.0717789	0.0047469	0.165778	0.0705136	0.0160953	0.316594	0.940619	0.24373	0.243195	0.606063	0.236427	0.0474599	0.168053	0.144979	0.350504	0.16124	0.0126231	0.254129	0.173978	0.181217	0.0017682	0.141818	0.0410302	0.523285	0.258992	0.512045	0.00519037	0.057291	0.399961	0.00468423	0.372088	0.277555	0.1031	0.261448	0.0698329	0.122489	0.0999482	0.0168448
chr01_139	1	146929354	147137562	0.93942	0.0579413	0.716812	0.247454	0.219447	0.172408	0.274753	0.19587	0.0404739	0.00664864	0.179733	0.03929	0.0375462	0.262057	0.928007	0.113997	0.286538	0.827014	0.138931	0.0654349	0.20439	0.100992	0.282984	0.137665	0.0154331	0.140966	0.256629	0.203242	0.0389624	0.135768	0.0393171	0.442276	0.257255	0.438413	0.00228172	0.0820051	0.744975	0.00207696	0.317102	0.299041	0.0845387	0.237994	0.05484	0.150181	0.0684513	0.0221806
chr01_140	1	147159970	147216800	0.903389	0.0103649	0.0157971	0.0175124	0.0230828	0.0285358	0.160471	0.00961181	0.0798725	0.00112825	0.123812	0.0167851	0.0159368	0.0275509	0.932607	0.171295	0.0338147	0.709811	0.101104	0.00388269	0.018331	0.0576339	0.262191	0.0181687	0.00176196	0.117976	0.0343759	0.0256719	0.000397269	0.00506249	0.00221813	0.148785	0.300392	0.372325	0.000934188	0.00284832	0.498033	0.0708956	0.0921538	0.0553162	0.0109314	0.0835479	0.00395459	0.0122585	0.0518339	0.00648199
chr01_141	1	147218095	147291433	0.711973	0.0406161	0.109595	0.227899	0.0556495	0.693815	0.456685	0.00174854	0.0230079	0.0170035	0.645138	0.0550865	0.0707763	0.363015	0.373582	0.698097	0.356745	0.342966	0.983348	0.165434	0.19291	0.158418	0.785145	0.562755	0.0234282	0.764821	0.527724	0.245429	0.00176965	0.0790109	0.0451947	0.546077	0.675662	0.515825	0.000998599	0.111574	0.351959	0.280267	0.0501811	0.44254	0.0084472	0.526725	0.0217753	0.069391	0.220171	0.130056
chr01_142	1	147306690	147308143	0.619413	0.211764	0.289648	0.241757	0.317897	0.893682	0.392716	9.91542e-05	0.0260456	0.256103	0.848696	0.313021	0.00326923	0.257256	0.0877972	0.444392	0.160464	0.0779547	0.553011	0.704934	0.279233	0.0202822	0.900881	0.345972	0.328199	0.432273	0.449576	0.73438	0.000378352	0.0825874	0.333156	0.251891	0.234179	0.147836	0.000275595	0.126986	0.0373648	0.402995	0.0281832	0.441727	0.118306	0.199325	0.0656795	0.621212	0.561067	0.881875
chr01_143	1	147308347	147471674	0.383961	0.553658	0.0976312	0.365184	0.44642	0.605464	0.478085	0.000325668	0.0857998	0.690067	0.681665	0.46207	0.000439101	0.16981	0.0868725	0.440001	0.0708854	0.0357447	0.15175	0.973911	0.155608	0.120529	0.683793	0.301366	0.677122	0.294488	0.217958	0.761827	1.35163e-05	0.13221	0.532152	0.124393	0.136546	0.37298	0.000293676	0.153504	0.0244705	0.302564	0.0579617	0.325068	0.407111	0.290018	0.367636	0.886452	0.700222	0.973756
chr01_144	1	147472040	147496468	0.627851	0.615924	0.0869746	0.219567	0.694334	0.669645	0.276601	0.000712122	0.0943758	0.496525	0.592452	0.653501	0.000949109	0.108332	0.0167131	0.329445	0.060137	0.0470925	0.264863	0.780534	0.0569922	0.0608619	0.661118	0.16999	0.559413	0.0860763	0.1926	0.624967	2.00282e-05	0.110671	0.598543	0.106089	0.109167	0.294168	0.000196743	0.0380106	0.0217843	0.235465	0.0493034	0.338691	0.226019	0.231226	0.405189	0.94714	0.446737	0.832938
chr01_145	1	147509350	147523316	0.748538	0.610153	0.0490896	0.209893	0.494017	0.673759	0.486171	0.00191579	0.0733322	0.580283	0.715634	0.53184	0.00129174	0.101596	0.180948	0.539792	0.0982842	0.0176235	0.266293	0.703722	0.0782389	0.26638	0.826931	0.214576	0.736968	0.288376	0.254786	0.710791	1.4185e-05	0.121265	0.637272	0.117282	0.19368	0.845682	0.000122675	0.0418652	0.0491908	0.180364	0.0463809	0.357065	0.307394	0.262355	0.448947	0.946455	0.379819	0.838957
chr01_146	1	147526041	147540170	0.832471	0.586878	0.0337113	0.170857	0.283288	0.61278	0.504819	0.0129895	0.0679424	0.363596	0.873531	0.359889	0.0027098	0.0832069	0.446035	0.35378	0.0401948	0.0506676	0.70909	0.271193	0.0547446	0.157585	0.899514	0.0544546	0.396624	0.14944	0.246841	0.54269	9.82759e-06	0.0406337	0.30689	0.0866103	0.273376	0.454732	2.15739e-05	0.0255238	0.0376685	0.537877	0.0363277	0.188497	0.0737175	0.289513	0.194008	0.748605	0.302182	0.435097
chr01_147	1	147541279	147688733	0.697657	0.647969	0.0333535	0.0862919	0.124293	0.374718	0.348631	0.0538097	0.361861	0.403282	0.777593	0.726459	0.00109699	0.177314	0.967087	0.198313	0.0304412	0.111294	0.639814	0.190434	0.0250145	0.410903	0.871056	0.0960678	0.351542	0.0611612	0.209406	0.625212	1.69527e-05	0.021209	0.326846	0.114821	0.213532	0.715739	5.00059e-05	0.123972	0.0467105	0.761429	0.0518631	0.174114	0.18323	0.517294	0.524924	0.469156	0.307711	0.208521
chr01_148	1	147689242	147703467	0.679637	0.530746	0.136858	0.233618	0.056288	0.345039	0.657524	0.0119028	0.255937	0.126251	0.925315	0.736351	0.0153404	0.202379	0.507055	0.507476	0.148163	0.287064	0.97175	0.208515	0.0958826	0.1299	0.925626	0.384585	0.260949	0.449761	0.486577	0.970764	0.00366464	0.114728	0.30836	0.530291	0.416318	0.524825	0.00198777	0.120079	0.0666983	0.310746	0.125047	0.363688	0.283725	0.925126	0.476189	0.387021	0.356895	0.193288
chr01_149	1	147788465	147788471	0.85071	0.105994	0.196058	0.0714437	0.043382	0.364552	0.433613	0.00397054	0.00851059	0.0614623	0.904348	0.921996	0.00966499	0.272011	0.610433	0.0642141	0.287517	0.0860282	0.898868	0.112456	0.231191	0.121367	0.987405	0.194041	0.18944	0.230996	0.551146	0.737739	0.00400415	0.132414	0.324783	0.478519	0.373283	0.621403	0.00410243	0.0512587	0.0635787	0.17121	0.053186	0.310463	0.215224	0.628456	0.180338	0.187156	0.293824	0.196131
chr01_150	1	147812011	147845347	0.744554	0.0621861	0.178398	0.0659858	0.0231764	0.261148	0.728396	0.00157791	0.000175981	0.133008	0.796912	0.720389	0.151977	0.0376121	0.991662	0.107491	0.320796	0.243295	0.770977	0.104887	0.0755797	0.00746962	0.989813	0.103411	0.177464	0.187751	0.730243	0.862244	0.0614676	0.332034	0.481031	0.515468	0.211571	0.895172	0.0232721	0.0119531	0.0589238	0.481235	0.00134187	0.2609	0.0375783	0.435219	0.0302185	0.138737	0.30102	0.222584
chr01_151	1	147884076	147930666	0.998946	0.0116085	0.249815	0.0972757	0.0232029	0.188053	0.314008	0.00439358	0.000467991	0.187963	0.761892	0.868686	0.114982	0.0337329	0.988894	0.0553601	0.524593	0.11675	0.704139	0.148191	0.132864	0.0405188	0.91945	0.206848	0.16495	0.1519	0.945553	0.498871	0.0435679	0.436217	0.407168	0.437064	0.138072	0.877764	0.0409069	0.0250622	0.0298369	0.0893469	0.00560148	0.383513	0.221325	0.635209	0.0630783	0.0852285	0.276214	0.218311
chr01_152	1	147942942	147964874	0.87586	0.183372	0.160533	0.122821	0.0229829	0.0701742	0.2145	0.0454034	0.0632419	0.0744382	0.490281	0.536126	0.0796178	0.0629201	0.765746	0.624119	0.0762001	0.197547	0.778678	0.0594418	0.0722599	0.189461	0.797993	0.101106	0.0150853	0.122804	0.599961	0.517379	0.0227843	0.402582	0.260713	0.145107	0.20599	0.987368	0.00897273	0.0294812	0.442234	0.0988025	0.0193351	0.191525	0.163819	0.403935	0.243041	0.0355859	0.174963	0.0136075
chr01_153	1	147967859	147978183	0.958409	0.460599	0.0260189	0.0438248	0.0705897	0.0661382	0.0917272	0.450492	0.278302	0.10905	0.513451	0.792628	0.00188008	0.0405558	0.785323	0.193259	0.0520851	0.178924	0.234946	0.0709773	0.0346551	0.254932	0.948214	0.0376109	0.028143	0.0200089	0.231038	0.489238	9.13402e-05	0.097073	0.238881	0.0940086	0.075275	0.702776	0.000391907	0.020907	0.0416311	0.0497297	0.0906875	0.0748494	0.212582	0.210231	0.366374	0.111173	0.0863711	0.0289205
chr01_154	1	147980414	148024302	0.967246	0.865512	0.0350682	0.0306555	0.159324	0.230365	0.00193205	0.452271	0.0899224	0.640577	0.600039	0.68589	0.000193076	0.0287659	0.566926	0.212815	0.116417	0.299225	0.377695	0.188828	0.0423411	0.362821	0.594076	0.102812	0.421937	0.024629	0.113795	0.0374102	5.93693e-07	0.0555491	0.738726	0.11662	0.05438	0.75237	2.7739e-05	0.0145029	0.0715019	0.187831	0.015001	0.187036	0.355535	0.190975	0.285378	0.651844	0.425974	0.430658
chr01_155	1	148024649	148039121	0.75708	0.785538	0.00123603	0.00215154	0.511714	0.0493484	0.000611482	0.268212	0.0393183	0.211872	0.114616	0.417321	1.83969e-07	0.000231009	0.754168	0.0360136	0.00902508	0.159596	0.185535	0.0582068	0.00563512	0.291142	0.491112	0.00303958	0.212036	0.00419545	0.00822339	0.457235	1.84756e-09	0.000697936	0.735414	0.00713962	0.00240659	0.711295	2.87844e-08	0.00376898	0.0289887	0.223817	0.0137916	0.0134584	0.353434	0.00818009	0.0406716	0.282119	0.0583274	0.37421
chr01_156	1	148045353	148101738	0.908312	0.705025	0.0152381	0.0251079	0.739927	0.248412	0.00360259	0.223521	0.136675	0.243714	0.312392	0.967493	2.61602e-05	0.00779005	0.377543	0.12361	0.113076	0.406245	0.430106	0.32101	0.0664302	0.638896	0.84974	0.048091	0.280973	0.0462254	0.079399	0.4337	1.05354e-07	0.0170677	0.391019	0.0834945	0.0375861	0.886773	2.34677e-06	0.0636219	0.107883	0.0443859	0.099438	0.116656	0.490311	0.110006	0.298302	0.609047	0.295129	0.30092
chr01_157	1	148101964	148330113	0.704742	0.98964	0.000602192	0.00216782	0.348531	0.037159	0.00156937	0.497913	0.15674	0.344675	0.0299452	0.182196	6.95274e-07	0.00121377	0.737614	0.0219055	0.0138723	0.0471625	0.00683232	0.184438	0.00439943	0.921439	0.101585	0.0068484	0.455984	0.00188132	0.00239818	0.518432	2.44305e-13	5.63939e-05	0.770908	0.00611679	0.00051828	0.576945	4.08917e-08	0.0341958	0.00192847	0.586694	0.163146	0.0226452	0.798273	0.0363296	0.160832	0.223398	0.098821	0.508589
chr01_158	1	148336136	148341334	0.840491	0.293196	0.00253639	0.00161135	0.398938	0.0574446	0.00395431	0.0887521	0.00413933	0.180616	0.0456949	0.0649818	7.86409e-06	0.00307405	0.688786	0.042632	0.0347744	0.104732	0.00815006	0.0633674	0.0033925	0.102684	0.0821873	0.00746819	0.786817	0.00121922	0.00370333	0.444346	7.12754e-14	0.000271309	0.325912	0.0150279	0.0018096	0.18883	8.52406e-09	0.0297635	0.0196217	0.598468	0.00321655	0.0671543	0.0975952	0.0144161	0.0597893	0.380284	0.201581	0.956548
chr01_159	1	148342213	149595166	0.620147	0.616764	5.72559e-06	5.95879e-05	0.148414	0.000762438	0.000160113	0.820422	0.0568025	0.0876483	0.00134708	0.0618435	5.48324e-08	6.60502e-05	0.824361	0.00459438	0.000433736	0.0489178	0.000523191	0.00711694	0.000532489	0.857765	0.0126141	0.00010673	0.0478667	1.76768e-05	5.62809e-05	0.871532	1.19233e-16	8.95056e-07	0.471332	0.000620355	9.87264e-06	0.553688	3.95799e-10	0.00200431	0.000688409	0.359055	0.0120493	0.001378	0.533982	0.00103086	0.0162011	0.0279366	0.0220233	0.0927727
chr01_160	1	149595314	149595934	0.884567	0.635162	6.22821e-06	0.000190066	0.0590807	0.000745598	0.00311734	0.329835	0.159235	0.089115	0.000745204	0.277874	1.03807e-07	0.000362768	0.686599	0.00306369	0.000219377	0.0452168	0.000269498	0.0051972	0.000889695	0.795915	0.0329452	3.53382e-05	0.197238	7.23399e-05	6.97389e-05	0.225989	6.66048e-17	7.82343e-07	0.434501	0.000703041	1.36138e-05	0.445416	1.00748e-09	0.00503056	0.00106104	0.508902	0.0721714	0.00142593	0.356572	0.00308891	0.053682	0.0349678	0.0392033	0.234861
chr01_161	1	149596817	150785834	0.948929	0.613926	1.91844e-05	9.52147e-05	0.112049	0.0173551	0.000449369	0.88442	0.0237715	0.543397	0.00232433	0.156105	2.86645e-09	0.000294388	0.471267	0.000331092	0.00153985	0.0227912	0.000203068	0.0225953	0.00183111	0.989098	0.018117	6.73364e-05	0.589585	3.47061e-05	0.000130561	0.629644	1.63207e-16	2.54576e-06	0.785101	0.000556777	4.94609e-06	0.485062	6.71445e-11	0.00213203	0.000701169	0.660169	0.0394737	0.00141029	0.475795	0.0053495	0.0219925	0.0634424	0.0229396	0.689745
chr01_162	1	150793267	150808871	0.725195	0.358714	0.000255157	0.000385887	0.0504348	0.029351	0.000307095	0.0684638	0.0377056	0.903322	0.0126215	0.321151	2.79504e-08	0.00214752	0.765585	6.97848e-05	0.00500499	0.0243889	0.00178025	0.0214883	0.00725697	0.822587	0.00535645	0.000406851	0.676597	3.45569e-05	0.00104336	0.487701	3.40877e-14	5.43241e-05	0.188287	0.000947781	0.00010252	0.279132	7.8288e-10	0.00789283	0.00347624	0.557062	0.0738742	0.0158355	0.928831	0.0130509	0.0800609	0.103027	0.0919165	0.532521
chr01_163	1	150814526	150819444	0.919577	0.2756	0.00281906	0.00477867	0.0733207	0.189089	0.00416989	0.0306512	0.0654356	0.903765	0.0392988	0.480085	1.09006e-07	0.00596709	0.762252	0.00114531	0.0183673	0.056258	0.0067818	0.0688287	0.0281707	0.818513	0.0608956	0.0038728	0.874158	0.000663907	0.00697759	0.678076	3.58042e-11	0.000282535	0.190803	0.00805875	0.000728424	0.546664	2.09641e-08	0.0198856	0.0363537	0.518818	0.0711042	0.053201	0.947318	0.0679417	0.167766	0.300896	0.124937	0.586997
chr01_164	1	150821629	150821800	0.226581	0.380152	0.000309465	0.00216049	0.0733686	0.0595933	0.146739	0.113809	0.245376	0.872062	0.00414879	0.40714	8.99117e-08	0.00862878	0.608951	0.00149371	0.00138321	0.0278004	0.000276842	0.0841652	0.00567999	0.738021	0.113401	0.000848979	0.45658	0.00256236	0.000907808	0.68256	1.09728e-10	1.84321e-05	0.352379	0.00117874	0.000254993	0.63625	9.06612e-09	0.00911603	0.128017	0.79299	0.473162	0.0130559	0.951376	0.0251809	0.161841	0.0848549	0.0550881	0.618646
chr01_165	1	150822392	150852863	0.403913	0.735115	0.144321	0.543689	0.044767	0.80485	0.500837	0.959949	0.338037	0.916707	0.32137	0.392144	0.0110238	0.153175	0.720922	0.463408	0.285647	0.92115	0.465585	0.541257	0.136881	0.197571	0.781449	0.756405	0.615089	0.403282	0.610595	0.769443	0.639272	0.217546	0.186949	0.398747	0.617268	0.594645	0.110228	0.337945	0.618575	0.461421	0.806072	0.497532	0.473083	0.698909	0.741536	0.604587	0.289116	0.809114
chr01_166	1	150852903	150853165	0.420999	0.603109	0.0947953	0.537245	0.245421	0.643727	0.406175	0.816654	0.641352	0.897938	0.12629	0.725817	0.00304948	0.101515	0.395166	0.554485	0.225449	0.0826315	0.562227	0.544082	0.197188	0.545389	0.523462	0.346006	0.714164	0.178032	0.275682	0.53257	0.191053	0.132468	0.930388	0.680136	0.293997	0.901724	0.0277521	0.302944	0.43213	0.849085	0.607908	0.549081	0.889345	0.501275	0.500806	0.408706	0.344316	0.941463
chr01_167	1	150857189	151009774	0.665868	0.959796	0.00689745	0.00859114	0.0799175	0.295582	0.0054837	0.183438	0.21004	0.939458	0.0619711	0.609472	1.83101e-07	0.0150371	0.369032	0.0090528	0.0224316	0.0174032	0.00909228	0.411127	0.08989	0.767607	0.121914	0.00395035	0.856826	0.00160668	0.0138067	0.783905	2.24659e-11	0.000521096	0.826622	0.0123408	0.00166591	0.639778	9.67907e-09	0.042531	0.00989355	0.351212	0.27014	0.09165	0.989338	0.123456	0.321964	0.259123	0.252179	0.95313
chr01_168	1	151011586	151023430	0.809933	0.960155	0.0117583	0.0197884	0.144823	0.292618	0.00536712	0.171987	0.283998	0.80982	0.0677574	0.72006	1.42152e-07	0.015156	0.383323	0.0184115	0.0375822	0.0333518	0.0121699	0.567627	0.11132	0.702129	0.20831	0.00564205	0.88236	0.00555016	0.0301068	0.865538	3.776e-11	0.000516171	0.669115	0.0170508	0.00319738	0.774751	3.85418e-08	0.0464701	0.0134304	0.246189	0.473606	0.152588	0.890692	0.160075	0.49395	0.341526	0.335896	0.941379
chr01_169	1	151028548	151029140	0.549391	0.748014	0.115114	0.0281553	0.478113	0.021813	0.0239916	0.624898	0.268278	0.932581	0.0404862	0.644959	4.10299e-05	0.143286	0.219238	0.170165	0.0704661	0.487096	0.0341031	0.19507	0.09552	0.229398	0.110053	0.00431591	0.451977	0.0110097	0.0288857	0.52054	2.27116e-06	0.0106328	0.845172	0.0816847	0.164572	0.0735534	2.14617e-05	0.134312	0.0105523	0.989246	0.274683	0.0761144	0.691945	0.0378802	0.238065	0.0827409	0.442303	0.444529
chr01_170	1	151029281	151029515	0.521401	0.89514	0.14294	0.0405924	0.51033	0.0298825	0.0269738	0.737576	0.300494	0.859531	0.0445235	0.637961	3.13176e-05	0.155697	0.187276	0.210037	0.0849174	0.405844	0.0400066	0.191169	0.131906	0.266999	0.186666	0.00326286	0.343841	0.0343168	0.0365554	0.707989	1.11847e-05	0.016848	0.814082	0.0977635	0.177479	0.0624766	0.000106383	0.162536	0.0187903	0.985019	0.276159	0.0943424	0.536593	0.0649394	0.22752	0.106936	0.499001	0.298164
chr01_171	1	151029603	151034884	0.49173	0.790467	0.186085	0.0769004	0.484039	0.0640691	0.0861046	0.773623	0.557223	0.796229	0.129112	0.439582	0.000521019	0.294875	0.293177	0.616586	0.178471	0.375053	0.189798	0.25403	0.236503	0.244419	0.381142	0.0166773	0.296556	0.124313	0.0585637	0.954302	0.000594888	0.0538373	0.970997	0.199767	0.331324	0.0902815	0.00712718	0.197331	0.0907921	0.966663	0.616671	0.266684	0.649734	0.18058	0.422889	0.137332	0.597522	0.177853
chr01_172	1	151034906	151035195	0.375891	0.777847	0.204902	0.0957874	0.1803	0.109223	0.082077	0.901551	0.624591	0.902296	0.126346	0.529327	0.000385346	0.769165	0.190346	0.722852	0.20512	0.535348	0.369725	0.356311	0.35633	0.344858	0.320397	0.0146978	0.391192	0.270451	0.0592929	0.655626	0.000126377	0.0354698	0.915577	0.223929	0.533034	0.486351	0.0114745	0.406049	0.159851	0.948805	0.670811	0.339734	0.690915	0.164786	0.563537	0.156052	0.812061	0.204392
chr01_173	1	151045067	151267339	0.902964	0.697261	0.00928117	0.00427283	0.290944	0.118234	0.00543257	0.276447	0.134711	0.777322	0.0550808	0.271263	8.87568e-07	0.00531	0.527628	0.00408033	0.0435738	0.0925733	0.0109467	0.37544	0.0920021	0.584942	0.132893	0.0043146	0.876021	0.00252523	0.00701443	0.937244	4.67733e-12	0.000989756	0.798129	0.0213894	0.00835295	0.406975	1.01657e-08	0.0676646	0.0281381	0.265328	0.307076	0.156905	0.884615	0.0780489	0.392957	0.40605	0.305797	0.925106
chr01_174	1	151267603	151568375	0.877206	0.960407	0.00152259	0.000596011	0.117019	0.0525022	0.00104264	0.359468	0.110294	0.699799	0.0298289	0.133275	3.36562e-08	0.0021189	0.626648	0.00244567	0.00938507	0.0215651	0.00283835	0.189957	0.0255692	0.725532	0.06286	0.00104025	0.823292	0.000705999	0.00191424	0.835004	7.65847e-14	8.46359e-05	0.937057	0.00340524	0.00193048	0.261592	1.50683e-10	0.0188184	0.0088246	0.399359	0.197407	0.0417719	0.414622	0.014564	0.141547	0.232496	0.129087	0.859435
chr01_175	1	151574489	152602041	0.53962	0.551139	1.14474e-05	3.59706e-05	0.100863	0.00399664	0.00179907	0.376842	0.0210998	0.0460551	0.00383641	0.0163099	5.61442e-09	6.66795e-06	0.961985	0.00175112	0.000917525	0.0110576	0.000585942	0.0123288	0.000381577	0.638666	0.0276713	9.54009e-05	0.193667	0.000177582	8.96188e-05	0.919264	6.24928e-15	1.73883e-06	0.422669	0.000295591	1.39392e-05	0.538253	3.12729e-11	0.00177242	0.0111109	0.535931	0.00911475	0.000990023	0.0495832	0.00186389	0.00873687	0.0357508	0.00968884	0.231354
chr01_176	1	152608932	152612013	0.827993	0.882148	0.000278534	0.000381134	0.307092	0.0231497	0.00388652	0.481666	0.0744696	0.708861	0.00788433	0.239973	1.51205e-07	0.000346749	0.209588	0.00801395	0.00764715	0.0696405	0.000725003	0.0969581	0.00505039	0.912025	0.093298	0.000552352	0.837255	0.000556294	0.000588214	0.212507	2.10785e-12	1.9376e-05	0.992051	0.00332464	0.000260651	0.39853	1.20797e-08	0.0237429	0.035534	0.355081	0.0771253	0.00933388	0.498152	0.00971189	0.181083	0.183657	0.0901625	0.693185
chr01_177	1	152621875	153251220	0.78436	0.787176	0.000167872	0.000329109	0.244135	0.0225502	0.00168655	0.588685	0.027163	0.102344	0.00294768	0.105051	2.45972e-08	0.000181915	0.98417	0.00655735	0.00230929	0.0630965	0.00129231	0.0300302	0.00261404	0.739277	0.0500718	0.000101135	0.402248	0.000544028	0.000137748	0.828112	3.67536e-13	9.80918e-06	0.518126	0.00287947	6.53147e-05	0.633992	1.65488e-09	0.00868001	0.0279097	0.252306	0.0558791	0.00220389	0.163274	0.00457864	0.0341489	0.131463	0.0370038	0.411537
chr01_178	1	153254071	153589806	0.719678	0.514189	3.88998e-05	6.57395e-05	0.234308	0.0102257	0.000887081	0.662837	0.0104779	0.0610037	0.000775822	0.0558248	4.6074e-10	9.27996e-06	0.953486	0.00170367	0.000358145	0.052804	0.000940366	0.00607169	0.000547346	0.582491	0.0312841	2.55447e-05	0.322983	4.71255e-05	3.60618e-05	0.803599	5.63691e-15	2.07104e-06	0.467243	0.000914347	5.82557e-06	0.744075	9.00802e-11	0.000762255	0.0052228	0.324543	0.00838748	0.000281434	0.0545327	0.00113905	0.0119724	0.0774468	0.00612038	0.298681
chr01_179	1	153593241	154757603	0.394462	0.711361	0.000786432	0.00286904	0.497183	0.0793359	0.000196045	0.718561	0.0676478	0.629022	0.0281662	0.577234	1.63141e-06	0.00208279	0.966522	0.00708278	0.0264479	0.149116	0.00283023	0.0943363	0.014504	0.929048	0.10043	0.00385219	0.849263	0.000701835	0.00533537	0.843383	5.9339e-13	0.000270536	0.991938	0.0136844	0.000309072	0.191183	1.35402e-08	0.0195812	0.0155135	0.32907	0.0391646	0.00725606	0.841967	0.0450464	0.3346	0.347567	0.158405	0.861909
chr01_180	1	154757671	155745163	0.774787	0.31048	0.000391988	0.000670878	0.311926	0.0430736	0.00435716	0.724977	0.0675162	0.943895	0.0179012	0.556758	1.20819e-08	0.00580187	0.537047	0.00190764	0.0083081	0.0665372	0.00393871	0.101501	0.0175077	0.892835	0.0211398	0.000948271	0.65139	0.000436286	0.00182012	0.586983	8.37962e-14	3.70247e-05	0.885199	0.00478892	4.12583e-05	0.177571	2.67537e-10	0.0147007	0.014274	0.252268	0.132686	0.0117415	0.756936	0.0263269	0.10474	0.119075	0.107943	0.657481
chr01_181	1	155748995	155749587	0.73126	0.920269	0.016384	0.00556064	0.685951	0.203359	0.00916813	0.743188	0.0833761	0.884454	0.0662143	0.728387	6.92614e-07	0.0660099	0.287224	0.00121154	0.0615072	0.0266053	0.0129359	0.329188	0.104896	0.700258	0.0568062	0.00543499	0.959853	0.00317311	0.0121317	0.718716	9.88704e-12	0.000339269	0.916137	0.0227215	0.00165251	0.65459	7.42047e-09	0.0468331	0.0587862	0.300434	0.411369	0.0795678	0.965379	0.0855892	0.157127	0.506837	0.235653	0.994182
chr01_182	1	155749897	156333671	0.546732	0.515952	0.00670628	0.0149071	0.704769	0.209809	0.00267187	0.216113	0.38026	0.831705	0.0495336	0.653695	2.76907e-07	0.171141	0.169265	0.0081162	0.10327	0.12203	0.0162973	0.457574	0.204842	0.216458	0.0644449	0.0105918	0.712525	0.00966531	0.0139943	0.697965	7.29601e-12	0.0013226	0.751685	0.042431	0.00235085	0.190697	6.51634e-08	0.124802	0.0494029	0.447841	0.683254	0.130211	0.815983	0.172388	0.347225	0.4415	0.404448	0.858705
chr01_183	1	156334968	156756084	0.725149	0.447724	0.00924373	0.0080769	0.196475	0.385192	0.00304347	0.333734	0.626417	0.748164	0.0632069	0.871804	1.45178e-07	0.177217	0.269031	0.0302976	0.0441458	0.0879593	0.00477961	0.415107	0.126505	0.254155	0.0988081	0.0103405	0.967277	0.0134291	0.0191208	0.668958	4.7068e-12	0.000962352	0.617674	0.0379484	0.00456505	0.324272	7.00875e-08	0.117105	0.0891802	0.601734	0.766455	0.0612497	0.553934	0.0881169	0.373779	0.338864	0.473049	0.978897
chr01_184	1	156756184	156756402	0.881336	0.518614	0.0043758	0.00734311	0.260807	0.180428	0.00334467	0.249652	0.82137	0.501675	0.0758627	0.18713	1.42778e-07	0.0798787	0.647718	0.0867655	0.0233388	0.0689896	0.00163791	0.278312	0.168357	0.196178	0.0953603	0.0178983	0.560567	0.031261	0.00640446	0.581795	4.94025e-12	0.000738777	0.539628	0.028691	0.00206315	0.291515	1.58968e-08	0.0610004	0.0293004	0.461148	0.392707	0.0487219	0.38238	0.0896339	0.224462	0.311328	0.371207	0.62745
chr01_185	1	156761317	156780822	0.757151	0.685623	0.00572389	0.0113042	0.183387	0.30704	0.00242571	0.234443	0.73739	0.530412	0.125666	0.635557	2.33674e-07	0.256053	0.55756	0.0935377	0.0473451	0.0667548	0.00602276	0.427675	0.112627	0.189597	0.094309	0.0257063	0.814262	0.0483739	0.0183244	0.165899	8.12746e-12	0.00155478	0.474485	0.0380276	0.00410387	0.365599	2.71428e-08	0.110339	0.0668994	0.786122	0.601626	0.0568821	0.342316	0.104141	0.309337	0.321168	0.32878	0.773465
chr01_186	1	156780851	156781275	0.554049	0.343423	0.0171584	0.0177549	0.30217	0.482205	0.0244188	0.237984	0.902404	0.556835	0.276369	0.441566	2.22063e-05	0.540667	0.477506	0.174621	0.183148	0.0444763	0.00947217	0.735156	0.477965	0.0816469	0.143793	0.122242	0.946452	0.112303	0.0555533	0.354915	1.62248e-09	0.0094757	0.379119	0.0902378	0.0151424	0.17701	6.70776e-06	0.298089	0.168273	0.706438	0.97126	0.345358	0.342732	0.383062	0.537214	0.637265	0.458733	0.860147
chr01_187	1	156781518	156781648	0.53238	0.398386	0.00734215	0.00810798	0.229325	0.402623	0.0163007	0.591434	0.698902	0.847091	0.173112	0.447112	2.83249e-05	0.389242	0.68386	0.138908	0.106253	0.0382398	0.00227389	0.49753	0.260861	0.0954125	0.0612729	0.0878864	0.975031	0.0780284	0.0329303	0.357155	5.39214e-09	0.00314237	0.58547	0.0392674	0.00498529	0.164156	5.10909e-07	0.198975	0.117583	0.914692	0.665515	0.213674	0.576393	0.326662	0.426283	0.432009	0.377527	0.925215
chr01_188	1	156781710	157133197	0.875286	0.54988	0.00399822	0.0070196	0.16251	0.269227	0.00591672	0.257755	0.721037	0.837646	0.0729428	0.735982	1.01341e-07	0.117573	0.304202	0.0364523	0.0308335	0.0643943	0.00551518	0.460774	0.143493	0.221836	0.0815106	0.0150344	0.920784	0.0330411	0.00775295	0.520222	9.91991e-12	0.000753481	0.654913	0.0351586	0.00346226	0.417056	1.05054e-08	0.0848145	0.0325515	0.500969	0.571081	0.0580596	0.590973	0.125569	0.298011	0.290848	0.296713	0.899062
chr01_189	1	157135126	157136384	0.644499	0.754324	0.264093	0.326072	0.835319	0.562337	0.34019	0.20192	0.66598	0.409754	0.478563	0.85091	0.0016712	0.607708	0.794616	0.55019	0.578467	0.419941	0.211903	0.696537	0.928158	0.199926	0.992137	0.611817	0.328757	0.297448	0.190899	0.00654196	0.000216538	0.149957	0.139037	0.520207	0.476559	0.653349	9.01187e-05	0.733979	0.715411	0.0305091	0.989312	0.916262	0.275937	0.935241	0.895356	0.729818	0.890873	0.443951
chr01_190	1	157141443	157582317	0.656771	0.671088	0.00455699	0.00934942	0.28071	0.171752	0.0192338	0.208128	0.612521	0.279812	0.0604413	0.584832	6.34763e-08	0.0916818	0.440705	0.106141	0.0276099	0.210188	0.0031452	0.259851	0.108941	0.246106	0.140434	0.00579184	0.633856	0.0335523	0.00599924	0.249664	5.04192e-12	0.000738299	0.284912	0.0551503	0.00473908	0.395752	2.4064e-08	0.0543942	0.0369448	0.319512	0.556564	0.0261948	0.40042	0.0782887	0.194517	0.264324	0.287195	0.659521
chr01_191	1	157585442	157585921	0.418228	0.912993	0.00991661	0.0039921	0.17139	0.0372044	0.00847063	0.3481	0.209263	0.921796	0.0331501	0.626248	1.43074e-07	0.202338	0.573834	0.00970878	0.0684478	0.0976351	0.00189324	0.250892	0.150436	0.220621	0.106061	0.00546744	0.494543	0.0383745	0.00844592	0.597269	2.87467e-12	0.000878304	0.619615	0.0433536	0.00239723	0.359059	2.08013e-08	0.0859565	0.0446135	0.31251	0.55891	0.095254	0.764224	0.0431069	0.571744	0.167434	0.325426	0.283415
chr01_192	1	157587603	158404127	0.527226	0.949182	0.00606736	0.00236523	0.362818	0.179484	0.0016061	0.513566	0.228029	0.854868	0.024495	0.446539	5.15304e-07	0.0832844	0.246358	0.0157143	0.0206897	0.06775	0.000825946	0.106307	0.0597748	0.469968	0.0603353	0.00130846	0.776404	0.00444418	0.00514575	0.391641	3.24675e-13	0.000400413	0.621733	0.0165312	0.00144593	0.420117	8.14321e-09	0.0406364	0.0322248	0.466037	0.370611	0.0116999	0.458817	0.0545145	0.153236	0.212572	0.150299	0.816505
chr01_193	1	158405465	159244024	0.651631	0.910403	0.000758906	0.000734384	0.38324	0.0691522	0.000332651	0.856765	0.145313	0.621789	0.00871284	0.396185	5.14563e-08	0.00665668	0.245276	0.00935077	0.0047665	0.0397497	0.000440973	0.0612116	0.0130092	0.83977	0.0153365	0.000478671	0.697996	0.0010493	0.00174956	0.402478	2.05098e-14	8.89473e-05	0.629832	0.00469449	0.000351537	0.66799	2.19402e-10	0.0179365	0.00329824	0.426501	0.162512	0.0022535	0.345687	0.0187984	0.0871637	0.127203	0.0446956	0.755645
chr01_194	1	159244326	159245684	0.204292	0.960321	0.00182599	0.0023954	0.505702	0.0774653	0.000374116	0.832756	0.242301	0.863984	0.0264888	0.659146	6.96278e-07	0.0348337	0.692451	0.0380326	0.0102261	0.0737078	0.00248132	0.0845436	0.0312507	0.662117	0.0204679	0.00368964	0.823214	0.00629664	0.00301803	0.58888	3.68173e-13	0.000125678	0.986774	0.0217841	0.00129319	0.228099	1.55072e-09	0.0946469	0.0146275	0.420287	0.404345	0.00733351	0.816419	0.0534441	0.214031	0.15049	0.166672	0.835274
chr01_195	1	159256518	159746062	0.262662	0.971832	0.0017287	0.00319024	0.491739	0.114495	0.00119381	0.693273	0.148506	0.562952	0.0226902	0.398082	1.46476e-06	0.0361334	0.511315	0.0459074	0.00911153	0.0558717	0.00259765	0.0369526	0.0371379	0.848168	0.0236941	0.00254168	0.556804	0.0106135	0.00293876	0.249621	4.33112e-13	0.000112495	0.495041	0.0293864	0.00111737	0.487359	4.24087e-09	0.0579045	0.0222328	0.325947	0.32113	0.00595787	0.620239	0.0192447	0.102995	0.269604	0.171216	0.629467
chr01_196	1	159763524	159775416	0.0754538	0.488308	0.000927343	0.00125934	0.488541	0.0751926	0.000356633	0.487106	0.086192	0.58647	0.00511326	0.406508	6.40403e-07	0.00863973	0.970297	0.0160234	0.00418192	0.107128	0.0109378	0.0640057	0.0196528	0.930801	0.0239833	0.00284666	0.60739	0.000959656	0.00213624	0.501338	2.03868e-14	8.23224e-05	0.905326	0.00907307	0.000223396	0.813532	1.89448e-10	0.0285072	0.0266905	0.435554	0.0525478	0.0061529	0.484069	0.00941702	0.120002	0.168634	0.0842839	0.475642
chr01_197	1	159779355	159885445	0.029829	0.964193	0.000528841	0.00201775	0.339126	0.0440999	0.000503658	0.986967	0.29453	0.585697	0.0128236	0.46455	1.41984e-06	0.00989204	0.980584	0.0987816	0.002536	0.107215	0.0287422	0.0322756	0.0149217	0.765605	0.068641	0.0173582	0.401281	0.00255946	0.00440558	0.438461	7.15658e-11	0.000162431	0.812978	0.0136822	0.000343599	0.823528	9.03222e-10	0.0626361	0.0221655	0.820564	0.204887	0.0105602	0.620212	0.00382475	0.170699	0.125383	0.0543018	0.598743
chr01_198	1	159885484	159905154	0.0370296	0.920489	0.000579531	0.0011672	0.327893	0.0294165	4.32717e-05	0.617082	0.240045	0.347244	0.00644556	0.379788	8.21336e-07	0.0124206	0.910785	0.064212	0.00138506	0.0652472	0.0160163	0.0276837	0.00930862	0.9837	0.0225917	0.00807562	0.236355	0.0021991	0.00157194	0.333319	6.44782e-11	8.61142e-05	0.614956	0.0104301	7.93457e-05	0.477108	2.57829e-10	0.0532692	0.0404558	0.795601	0.155559	0.0102396	0.597167	0.00164466	0.102196	0.0771272	0.0386051	0.33489
chr01_199	1	159915246	159917000	0.0453165	0.656121	0.000965289	0.00114532	0.907679	0.0354032	0.000492121	0.950403	0.220771	0.698089	0.00798724	0.549861	5.78e-08	0.0296625	0.375734	0.00628518	0.00282252	0.0497778	0.00383678	0.0573568	0.0177814	0.975436	0.0191166	0.00177059	0.670858	0.000508873	0.00168609	0.438895	3.8126e-13	7.78042e-05	0.904549	0.00625088	0.000218343	0.870361	2.37401e-10	0.0290692	0.0138258	0.682269	0.204056	0.0190922	0.89436	0.00839546	0.227262	0.201342	0.0786394	0.719183
chr01_200	1	159917119	160570531	0.289039	0.720642	0.0171903	0.00318103	0.904772	0.26488	0.00398931	0.806791	0.177521	0.983787	0.0421136	0.77682	1.43064e-07	0.0788696	0.645075	0.0165883	0.0254504	0.294428	0.00489805	0.257982	0.154938	0.759949	0.0889535	0.00535594	0.996	0.00761315	0.00824286	0.524297	8.39702e-13	0.000971715	0.721628	0.0608501	0.000726275	0.228088	3.37771e-09	0.0959056	0.113217	0.0848392	0.575302	0.0578879	0.462332	0.0622859	0.495327	0.592438	0.298733	0.97473
chr01_201	1	160570566	161558986	0.589792	0.890942	0.0145906	0.00446964	0.631311	0.253774	0.00378098	0.780811	0.278535	0.970866	0.0398706	0.761479	5.64119e-08	0.124787	0.55054	0.0167079	0.0269539	0.118791	0.00899941	0.384538	0.184017	0.697806	0.0523543	0.00451457	0.820069	0.0132876	0.00884893	0.552888	1.91237e-12	0.000790217	0.899876	0.0317898	0.00124934	0.343129	4.08559e-09	0.0683182	0.126609	0.273252	0.739072	0.11405	0.881921	0.0596091	0.545702	0.540218	0.265357	0.922293
chr01_202	1	161560958	161561152	0.600567	0.274968	0.22539	0.0428185	0.119106	0.757129	0.00864823	0.328889	0.736312	0.689931	0.226347	0.942362	4.07328e-06	0.691275	0.958227	0.130234	0.231885	0.524769	0.0823372	0.682259	0.605168	0.368498	0.105178	0.0524736	0.731635	0.121842	0.0680185	0.855036	2.19985e-09	0.0205325	0.215186	0.296726	0.0229613	0.111034	3.29949e-06	0.363251	0.38443	0.0958344	0.592932	0.486209	0.551443	0.169637	0.62827	0.994362	0.71145	0.822895
chr01_203	1	161561958	161750232	0.615453	0.525421	0.142758	0.038934	0.585457	0.841084	0.00885578	0.516189	0.740527	0.763662	0.193697	0.96193	1.25667e-06	0.520192	0.554087	0.0690377	0.202225	0.40309	0.10041	0.938476	0.625237	0.649937	0.361042	0.0777851	0.688605	0.122471	0.0819489	0.743133	1.87676e-09	0.02079	0.317876	0.244259	0.0308119	0.441886	1.3672e-06	0.344312	0.319403	0.0751245	0.971966	0.485148	0.638503	0.254447	0.968263	0.930695	0.638464	0.879239
chr01_204	1	161750646	161753339	0.473562	0.211769	0.184159	0.0422658	0.781607	0.680676	0.0173673	0.113872	0.395109	0.668603	0.224651	0.955599	1.83501e-06	0.584633	0.717057	0.110539	0.285957	0.69744	0.0828989	0.725873	0.555896	0.354658	0.272208	0.12448	0.824445	0.139047	0.121057	0.580167	2.35058e-09	0.0219205	0.271885	0.282597	0.0304911	0.310205	6.4046e-07	0.477829	0.311626	0.165888	0.508859	0.511757	0.679126	0.377617	0.703072	0.951327	0.603735	0.725752
chr01_205	1	161758097	163303619	0.540879	0.420447	0.125312	0.0378064	0.677792	0.690028	0.00789284	0.656387	0.527715	0.728233	0.217426	0.894291	1.38377e-06	0.523973	0.550427	0.122039	0.21485	0.411237	0.104204	0.810609	0.5477	0.678027	0.29715	0.0644896	0.68114	0.0993882	0.100728	0.735404	5.93487e-10	0.0147645	0.2978	0.224491	0.0178873	0.348001	7.84676e-07	0.389364	0.2109	0.125904	0.938698	0.462385	0.666775	0.284539	0.963063	0.913679	0.602232	0.872897
chr01_206	1	163312090	163312178	0.773954	0.112902	0.0459456	0.0145262	0.971656	0.414291	0.0482912	0.558985	0.348241	0.862207	0.0469356	0.944116	1.2894e-07	0.207227	0.984014	0.0252337	0.0621688	0.378565	0.0572014	0.571448	0.326347	0.8474	0.201551	0.0468191	0.793723	0.0127723	0.0553806	0.181505	3.90544e-11	0.00351535	0.616501	0.127284	0.00510605	0.5785	5.2556e-08	0.295973	0.292347	0.125709	0.7408	0.248328	0.644621	0.195493	0.843998	0.594396	0.364163	0.88737
chr01_207	1	163313139	166031459	0.555389	0.145136	0.126211	0.0382697	0.878841	0.680513	0.0342006	0.554176	0.4106	0.608429	0.1789	0.733607	1.7143e-06	0.388729	0.68276	0.123775	0.151496	0.420918	0.0615945	0.856763	0.551009	0.544255	0.353253	0.0974488	0.549749	0.0432706	0.094498	0.606534	7.51777e-10	0.00912704	0.468002	0.16185	0.0302658	0.330107	3.56578e-07	0.644334	0.56817	0.129938	0.753617	0.356538	0.625458	0.401801	0.989613	0.998976	0.439316	0.598063
chr01_208	1	166032807	166071822	0.899565	0.203373	0.0750837	0.0260748	0.515281	0.463666	0.00684684	0.468955	0.413092	0.693948	0.192013	0.672775	1.93358e-07	0.416284	0.229853	0.115187	0.106829	0.251971	0.0334736	0.635152	0.263242	0.571203	0.264616	0.0371443	0.664651	0.0264681	0.0427027	0.731593	1.14701e-11	0.00501735	0.305432	0.102842	0.0181366	0.275615	4.58559e-08	0.388009	0.451979	0.193261	0.805066	0.133652	0.316746	0.18665	0.491014	0.839087	0.315044	0.75739
chr01_209	1	166074770	167482736	0.861808	0.203171	0.199508	0.0351187	0.217894	0.656524	0.0133222	0.268176	0.390307	0.675501	0.30425	0.698029	2.22409e-07	0.529451	0.35261	0.17133	0.196237	0.251051	0.0615065	0.602892	0.281676	0.600991	0.526026	0.0574804	0.49052	0.086913	0.0870557	0.626644	1.05786e-10	0.0159234	0.15228	0.183967	0.0423963	0.46123	1.54399e-07	0.539033	0.441739	0.0688303	0.77901	0.208261	0.387252	0.275036	0.541309	0.798013	0.402705	0.588071
chr01_210	1	167500599	167508391	0.990666	0.312971	0.705987	0.228165	0.824154	0.957646	0.177934	0.486193	0.570501	0.585485	0.743326	0.688658	0.00813828	0.968663	0.29516	0.94703	0.843404	0.285519	0.336026	0.864859	0.904897	0.299632	0.909703	0.651608	0.488824	0.230098	0.724143	0.276019	0.000430829	0.292605	0.386399	0.618278	0.194666	0.349008	0.000282817	0.887806	0.183278	0.356055	0.794296	0.918786	0.422037	0.971414	0.74107	0.818098	0.879981	0.587716
chr01_211	1	167521502	168668094	0.824783	0.0431731	0.262432	0.101158	0.630936	0.818214	0.0300255	0.208955	0.675724	0.390766	0.485597	0.632827	1.22801e-06	0.923268	0.268854	0.269269	0.367702	0.505895	0.185667	0.848487	0.537717	0.341616	0.716915	0.194789	0.305313	0.190034	0.170737	0.513864	4.96245e-10	0.0466075	0.139855	0.352161	0.0951439	0.199201	1.9025e-07	0.775205	0.38199	0.114147	0.46158	0.530007	0.210211	0.690013	0.426827	0.828057	0.7925	0.374043
chr01_212	1	168668407	170650311	0.666374	0.0201611	0.428248	0.173056	0.617328	0.954741	0.0992773	0.047736	0.824689	0.188234	0.659902	0.56001	1.49216e-05	0.878756	0.261888	0.555071	0.537555	0.636093	0.30588	0.784333	0.709555	0.204087	0.931916	0.477613	0.178526	0.4349	0.319303	0.440218	1.32564e-09	0.080214	0.0543175	0.563537	0.354762	0.100279	4.91302e-06	0.940166	0.46349	0.109116	0.291374	0.715997	0.052559	0.841375	0.220899	0.643721	0.795672	0.23651
chr01_213	1	170651648	173062562	0.762741	0.0256659	0.475815	0.197426	0.193346	0.961684	0.0513244	0.0335993	0.635929	0.189441	0.869681	0.454966	2.04916e-05	0.90989	0.286712	0.720198	0.567654	0.329865	0.202739	0.503957	0.666826	0.223804	0.902549	0.356807	0.195239	0.375004	0.297103	0.390718	4.39711e-09	0.0955569	0.0651154	0.471327	0.374682	0.194643	7.75356e-06	0.855276	0.715427	0.126057	0.257643	0.485506	0.0870674	0.741976	0.120148	0.590072	0.689529	0.277213
chr01_214	1	173062890	173063029	0.406978	0.000133137	0.547247	0.548095	0.22762	0.638355	0.140591	0.00337702	0.513146	0.0089508	0.86085	0.115517	0.00233279	0.330309	0.57172	0.612514	0.954199	0.961005	0.692084	0.23697	0.840715	0.00202396	0.400248	0.991644	0.0144121	0.729673	0.797487	0.441851	4.04137e-07	0.539042	0.00197115	0.672064	0.42171	0.0117874	0.000725485	0.201615	0.93622	0.118011	0.00596727	0.731292	0.000959592	0.737392	0.00661376	0.110228	0.448069	0.044775
chr01_215	1	173063180	173068464	0.22236	0.00131444	0.470492	0.711099	0.0197701	0.647455	0.33947	0.00234517	0.317008	0.00633337	0.315133	0.0818513	0.116337	0.217162	0.998016	0.735257	0.906651	0.485645	0.969978	0.128994	0.4382	0.00313153	0.615557	0.826963	0.0126455	0.86182	0.964904	0.416869	0.000457547	0.915879	0.00557035	0.540958	0.491719	0.0320401	0.00944615	0.0464012	0.768401	0.0272477	0.0061961	0.465659	0.000297038	0.381921	0.00218736	0.0904348	0.182542	0.0510473
chr01_216	1	173068496	173070229	0.827635	0.000191354	0.696725	0.577902	0.178886	0.506206	0.0473826	0.0108797	0.166906	0.00756075	0.605325	0.194149	0.00901983	0.142176	0.48255	0.544403	0.916868	0.970998	0.815341	0.191889	0.526396	0.00156644	0.505258	0.893366	0.00684354	0.827575	0.823649	0.196712	8.02981e-07	0.623035	0.00284882	0.965301	0.851847	0.014639	0.00113754	0.118836	0.428777	0.132393	0.00135722	0.522391	0.000389709	0.624836	0.00282728	0.0826003	0.175362	0.0364627
chr01_217	1	173070296	173071603	0.0771324	0.000115252	0.528593	0.771141	0.00664534	0.641255	0.296333	0.0109844	0.389166	0.0134858	0.75466	0.149307	0.00215817	0.214349	0.504304	0.318418	0.953808	0.347735	0.722918	0.216946	0.724608	0.00518123	0.87889	0.970773	0.0109787	0.841534	0.839589	0.30168	2.01338e-06	0.633469	0.000906778	0.929038	0.982863	0.0266723	0.00646289	0.220922	0.949505	0.132172	0.00342299	0.613802	0.000197587	0.593015	0.00628358	0.163373	0.338879	0.0303845
chr01_218	1	173071646	173296555	0.634714	0.000302994	0.710513	0.526262	0.149646	0.353562	0.142446	0.0162419	0.521447	0.0085735	0.987789	0.0420419	0.00107837	0.440573	0.496446	0.963015	0.876397	0.467104	0.501756	0.124326	0.43446	0.0245221	0.864096	0.597459	0.00216751	0.844479	0.685987	0.473567	1.49037e-06	0.586942	0.00107851	0.545855	0.814589	0.038798	0.000814917	0.18702	0.524472	0.0282846	0.00636097	0.466146	0.0017454	0.434782	0.00337213	0.07088	0.254708	0.00637893
chr01_219	1	173297744	174426724	0.423249	0.000153892	0.797147	0.979111	0.014527	0.173182	0.579054	0.0520643	0.98139	0.019409	0.557202	0.0400416	0.000492688	0.670778	0.439774	0.867165	0.868833	0.17037	0.706981	0.1099	0.393716	0.29098	0.119634	0.964631	0.00038139	0.799069	0.963013	0.215529	0.000236256	0.919403	0.000253461	0.334027	0.946557	0.295217	0.00288452	0.296431	0.741552	0.000234704	0.0151593	0.685188	0.0044694	0.58727	0.0044803	0.0127847	0.394714	0.00069291
chr01_220	1	174429283	174431307	0.542866	9.3458e-06	0.239594	0.789335	0.0156669	0.0262119	0.218241	0.00436141	0.616805	0.00124123	0.464083	0.00810708	0.00174492	0.0504696	0.5786	0.509962	0.545321	0.177972	0.640557	0.00433248	0.0825516	0.00976982	0.0930304	0.728266	0.00010331	0.507084	0.843763	0.23382	0.000358227	0.686718	9.92921e-06	0.178052	0.418536	0.0294076	0.0684049	0.0314204	0.702553	0.00304962	0.00050587	0.265591	0.000203095	0.188098	0.000198181	0.00379621	0.0341481	0.000266289
chr01_221	1	174436500	174523253	0.50071	2.46439e-06	0.364529	0.7276	0.00947253	0.0452007	0.717674	0.00327383	0.556002	0.00112927	0.27981	0.00604935	0.00365196	0.0493886	0.391263	0.486517	0.472476	0.247459	0.666429	0.00793763	0.106381	0.0109612	0.100188	0.781211	0.000112157	0.521119	0.759533	0.20757	0.000381157	0.889472	1.34634e-05	0.241655	0.416544	0.00211397	0.0410549	0.0288751	0.62387	0.00270281	0.000755997	0.298931	0.000144189	0.0769086	0.000188157	0.00380816	0.0409395	0.00028965
chr01_222	1	174529863	174944283	0.369334	7.56537e-05	0.789168	0.97478	0.0383732	0.161139	0.508426	0.0107006	0.920289	0.0256263	0.564405	0.0302554	0.000236715	0.442697	0.494028	0.870078	0.929717	0.449874	0.827436	0.0843533	0.326508	0.0833226	0.26213	0.978276	0.000840525	0.820823	0.970055	0.411035	2.25185e-05	0.935947	0.000387199	0.508734	0.885948	0.126984	0.00286457	0.241618	0.658987	0.00125963	0.00949177	0.7552	0.00276444	0.572912	0.00361525	0.0192853	0.378409	0.00155614
chr01_223	1	174946760	174947191	0.770925	2.08473e-05	0.800484	0.87286	0.0125535	0.266655	0.457777	0.0171259	0.647177	0.0256009	0.432282	0.0170933	0.000125244	0.485223	0.518979	0.64247	0.791236	0.392832	0.897068	0.0651408	0.22925	0.057452	0.13902	0.988387	0.00300619	0.613351	0.854387	0.476967	3.23166e-05	0.996765	0.000894758	0.464364	0.736726	0.0171709	0.0148783	0.107806	0.830378	0.00623961	0.0050471	0.653124	0.00336633	0.268506	0.00591439	0.04215	0.375054	0.00354308
chr01_224	1	174951055	176932917	0.321932	1.46776e-05	0.746616	0.923404	0.0167112	0.131105	0.614733	0.0250124	0.913721	0.0260222	0.592822	0.00996867	0.000227329	0.334586	0.389985	0.862281	0.842906	0.284028	0.802965	0.0766668	0.192768	0.0762902	0.184401	0.983069	0.00126911	0.75045	0.986426	0.370425	3.99524e-05	0.935215	0.000168496	0.426717	0.904574	0.20718	0.00313937	0.207275	0.663658	0.0011535	0.00567461	0.71258	0.00529763	0.516742	0.00268968	0.0145082	0.284386	0.0013499
chr01_225	1	176935279	176938517	0.131799	2.31336e-06	0.964654	0.57807	0.0853984	0.552409	0.711746	0.00056435	0.104202	0.00614718	0.278049	0.0334506	0.00116032	0.100237	0.244001	0.0548058	0.84425	0.682439	0.878214	0.0989307	0.192975	0.000561767	0.722062	0.743423	0.00966081	0.341882	0.79297	0.0937918	1.94553e-06	0.588028	2.86623e-05	0.706058	0.318948	0.000697248	0.0105187	0.0426622	0.929461	0.154355	0.00328193	0.659689	0.00036972	0.120387	0.000420787	0.137201	0.1327	0.0223542
chr01_226	1	176939971	177344651	0.20266	1.3796e-05	0.945734	0.91994	0.0257315	0.355578	0.57886	0.0175244	0.539081	0.0120325	0.728784	0.0250325	0.00108193	0.283387	0.465568	0.598761	0.958963	0.717867	0.832877	0.0658664	0.174218	0.00303417	0.667038	0.934005	0.00626489	0.594871	0.912596	0.300467	2.21851e-06	0.733393	0.000100612	0.582099	0.815891	0.0316431	0.0129211	0.0690917	0.699806	0.0314383	0.00438734	0.71604	0.00212282	0.541159	0.00123236	0.0595625	0.118014	0.0137799
chr01_227	1	177344743	177344843	0.191999	2.26736e-05	0.461717	0.893249	0.0427064	0.260924	0.634494	0.0047294	0.248418	0.00980555	0.864661	0.0362838	0.00187674	0.251551	0.379462	0.491532	0.976938	0.74703	0.956652	0.0700926	0.177923	0.0014806	0.707214	0.875701	0.00542499	0.838143	0.970811	0.256071	1.42492e-06	0.798572	5.85488e-05	0.690328	0.682938	0.0164585	0.0103832	0.0562529	0.643269	0.0775842	0.00228884	0.712564	0.00101066	0.411148	0.00122034	0.0763536	0.154698	0.0103018
chr01_228	1	177345813	177590361	0.357908	1.03759e-05	0.664608	0.909435	0.0342781	0.331718	0.642925	0.0166708	0.306608	0.00425687	0.708385	0.0275708	0.0070578	0.129646	0.647723	0.424017	0.874164	0.679299	0.69192	0.0367363	0.182906	0.000250568	0.713086	0.795373	0.0122322	0.61429	0.955366	0.212037	2.81787e-07	0.688214	6.81698e-05	0.446289	0.798745	0.000293605	0.0234279	0.041389	0.862363	0.160817	0.00291781	0.560827	0.00125781	0.389166	0.00111126	0.0849348	0.0597212	0.0287064
chr01_229	1	177597152	177599939	0.21871	4.51597e-06	0.261091	0.477456	0.015614	0.171279	0.25581	0.00989868	0.128565	0.000926639	0.326084	0.00399646	0.00761751	0.0342592	0.89766	0.251787	0.219074	0.109859	0.26156	0.00624392	0.0776556	0.000162241	0.417222	0.283582	0.00358724	0.499127	0.275481	0.0607762	1.27582e-06	0.429424	9.14207e-05	0.0766461	0.372555	0.00242729	0.00987413	0.025824	0.384821	0.109031	0.000613381	0.181329	0.000923688	0.211652	0.000546685	0.0553992	0.00917459	0.018527
chr01_230	1	177605830	177639166	0.269313	1.60303e-06	0.694431	0.87381	0.0386254	0.309597	0.772436	0.00438166	0.080055	0.000940079	0.535699	0.01566	0.0144888	0.104108	0.876792	0.255975	0.794784	0.452901	0.335322	0.0172895	0.147583	6.79999e-05	0.603709	0.677402	0.00768896	0.467336	0.879726	0.117712	8.7821e-07	0.806593	8.09034e-05	0.31745	0.731411	0.000197594	0.0279649	0.0295682	0.89693	0.0942549	0.00147802	0.564333	0.000333375	0.344198	0.000421328	0.0809354	0.0358825	0.020538
chr01_231	1	177641821	179014941	0.615838	2.81686e-05	0.981128	0.899213	0.0409082	0.578098	0.406217	0.00894976	0.563128	0.0226547	0.513125	0.0931642	0.00202051	0.338427	0.419083	0.544996	0.877101	0.773773	0.84589	0.108389	0.370523	0.0175912	0.905392	0.976041	0.033817	0.584131	0.744465	0.28798	5.21304e-08	0.679865	0.000579694	0.755769	0.932258	0.00435702	0.00119816	0.161592	0.949683	0.049144	0.0126224	0.964024	0.00932178	0.303669	0.0113782	0.17284	0.396289	0.0436843
chr01_232	1	179017196	179020106	0.533489	2.71448e-05	0.426454	0.505108	0.075345	0.432224	0.448051	0.00922886	0.732833	0.0465282	0.889676	0.111882	0.000938816	0.300474	0.616795	0.752681	0.683105	0.806126	0.817956	0.123942	0.498331	0.0131052	0.636449	0.93449	0.0412274	0.844989	0.680517	0.354462	6.53019e-08	0.499952	0.00101841	0.777703	0.800697	0.0247502	0.00207662	0.188704	0.865393	0.0250118	0.00953238	0.528303	0.0206042	0.840027	0.0145286	0.262027	0.467398	0.0529552
chr01_233	1	179022285	180630327	0.239352	0.00105059	0.742186	0.581843	0.0785635	0.462994	0.41666	0.0578189	0.889658	0.128992	0.733517	0.182278	0.000325278	0.772909	0.322635	0.844606	0.731267	0.88176	0.985743	0.208942	0.731766	0.144147	0.654785	0.685538	0.028286	0.976218	0.774345	0.31293	1.4551e-07	0.694344	0.00211252	0.92277	0.994364	0.245618	9.66023e-05	0.302459	0.811584	0.0114663	0.160396	0.779554	0.027797	0.91377	0.0459539	0.156843	0.804663	0.0207978
chr01_234	1	180632901	181047674	0.816029	0.000805096	0.980763	0.813109	0.036399	0.545978	0.415863	0.0564768	0.872808	0.137494	0.513154	0.165484	0.000630836	0.684235	0.414499	0.642823	0.780372	0.738517	0.761405	0.269913	0.724704	0.100139	0.957026	0.741871	0.0356996	0.677942	0.609616	0.273302	1.9799e-07	0.716558	0.00293549	0.764656	0.925724	0.00729577	0.000132657	0.377974	0.957536	0.0248348	0.102169	0.955381	0.0224695	0.392083	0.0491442	0.223976	0.815804	0.0391864
chr01_235	1	181050518	183683336	0.678649	0.00320892	0.998495	0.888062	0.0231512	0.65201	0.148604	0.153117	0.928794	0.212258	0.806203	0.182861	0.000168625	0.882258	0.666221	0.843728	0.876406	0.7761	0.810165	0.207251	0.935737	0.347272	0.89127	0.604801	0.0369104	0.820482	0.799136	0.453642	2.71903e-07	0.591338	0.00550009	0.86483	0.968769	0.175162	9.96191e-05	0.607437	0.819566	0.0207147	0.141095	0.916117	0.0638441	0.989222	0.0592997	0.161794	0.807435	0.0264731
chr01_236	1	183687347	184721777	0.348516	0.000217503	0.988879	0.989623	0.0124178	0.671383	0.711317	0.0192113	0.761421	0.0659482	0.84188	0.175486	0.000566884	0.681008	0.839132	0.907372	0.982029	0.670451	0.781296	0.154263	0.716888	0.0850651	0.928694	0.823094	0.0680793	0.744365	0.804036	0.677314	6.0666e-07	0.559875	0.00961609	0.613859	0.938337	0.0462679	0.00111353	0.416154	0.834969	0.0591983	0.0906203	0.878555	0.0127381	0.9684	0.0249031	0.180365	0.578941	0.0637794
chr01_237	1	184722746	184722959	0.464279	0.000136587	0.989152	0.774769	0.003421	0.680636	0.567973	0.00183794	0.500338	0.068532	0.768121	0.125435	0.000862561	0.293994	0.305879	0.325932	0.980586	0.855441	0.907114	0.0986988	0.546715	0.0397487	0.862619	0.409271	0.0740238	0.974733	0.678166	0.745171	2.15809e-07	0.649855	0.0082413	0.929732	0.958868	0.0832171	0.0018396	0.245084	0.865089	0.115918	0.0656065	0.879463	0.00449047	0.641277	0.0141971	0.179072	0.344604	0.0894363
chr01_238	1	184724888	185982478	0.694568	9.8293e-05	0.893391	0.861991	0.000913851	0.590839	0.303763	0.00941863	0.32593	0.0424567	0.60358	0.0685679	0.000498401	0.275228	0.795506	0.476424	0.929488	0.425469	0.845199	0.0908333	0.45276	0.0206362	0.909259	0.866361	0.0708946	0.628203	0.705309	0.920244	5.11422e-07	0.81106	0.00440165	0.543106	0.963403	0.00238961	0.00336841	0.170434	0.945372	0.170681	0.0355248	0.793872	0.00416482	0.404353	0.00732073	0.127604	0.288282	0.069542
chr01_239	1	185984184	185987993	0.717535	0.00160728	0.964715	0.798892	0.00733144	0.726761	0.208841	0.247568	0.75211	0.126144	0.662888	0.232541	0.000774058	0.443743	0.816028	0.470853	0.965075	0.273622	0.973524	0.216955	0.625627	0.104671	0.955658	0.655463	0.180069	0.0569597	0.68108	0.932959	1.02949e-06	0.67495	0.0185668	0.581794	0.991251	0.0167307	0.000882352	0.195533	0.673029	0.116475	0.133421	0.89774	0.0352555	0.687969	0.0806418	0.265287	0.364514	0.242117
chr01_240	1	185991233	187914780	0.521399	6.83185e-05	0.848278	0.552766	0.000812291	0.838494	0.391242	0.000422919	0.0650217	0.0647516	0.287546	0.174053	0.000396194	0.181923	0.907206	0.478834	0.669212	0.442562	0.847184	0.110388	0.752229	0.0138624	0.983951	0.33544	0.22424	0.241858	0.358106	0.907023	2.51924e-07	0.361562	0.00633284	0.632192	0.371957	0.00143838	0.00152908	0.0552277	0.971039	0.446516	0.0196634	0.92766	0.00685268	0.107957	0.00656587	0.293372	0.53307	0.251175
chr01_241	1	187915107	187915151	0.493974	0.00030606	0.853281	0.497275	0.00613339	0.931778	0.531666	0.000857061	0.126489	0.0923132	0.22962	0.263314	0.000236937	0.16179	0.57959	0.577667	0.240979	0.775182	0.863554	0.318238	0.825965	0.0330587	0.604894	0.509856	0.374035	0.491012	0.264208	0.85953	3.83073e-07	0.395242	0.00924656	0.773211	0.616618	0.0693614	0.011661	0.156571	0.885112	0.976516	0.0247994	0.85223	0.0136299	0.133326	0.0154182	0.501636	0.821582	0.338564
chr01_242	1	187918671	191405471	0.261425	2.78581e-05	0.733355	0.477775	0.000292053	0.977538	0.482215	0.000383644	0.0815846	0.0536616	0.272304	0.101702	0.000133047	0.143786	0.957404	0.544982	0.52223	0.239151	0.869744	0.17152	0.863153	0.00869899	0.940277	0.415514	0.176966	0.258901	0.289304	0.955793	8.18029e-08	0.285116	0.00137203	0.632386	0.374402	0.00360754	0.00165086	0.0864709	0.818387	0.577417	0.00793715	0.952792	0.0132186	0.0644426	0.00491041	0.355024	0.536937	0.274838
chr01_243	1	191405985	191405996	0.726631	2.1796e-05	0.5794	0.824445	0.00242488	0.76265	0.709041	0.000377977	0.00427188	0.0333576	0.59065	0.140934	0.000517465	0.185258	0.0515079	0.34415	0.676425	0.517028	0.321399	0.212749	0.902645	0.00249201	0.822916	0.710641	0.554255	0.409137	0.370459	0.864849	8.90921e-09	0.319336	0.00597958	0.692838	0.52433	0.225463	0.00241267	0.0859773	0.950501	0.557606	0.00159475	0.847552	0.00674135	0.9447	0.0091918	0.752714	0.487428	0.64252
chr01_244	1	191406869	191422416	0.777656	1.56566e-05	0.401289	0.687448	1.41791e-05	0.275403	0.454437	0.0076567	0.409634	0.0127586	0.98508	0.00649951	0.00236417	0.0861719	0.942972	0.465891	0.530403	0.237919	0.472401	0.0268517	0.358585	0.0150097	0.3555	0.617653	0.016609	0.719515	0.766468	0.968921	1.92812e-07	0.537976	0.00043992	0.225134	0.449839	0.0362273	0.00622764	0.0397106	0.432681	0.153301	0.00408825	0.182355	0.0009986	0.489233	0.000816237	0.0344927	0.139479	0.0250451
chr01_245	1	191422903	191422972	0.204989	0.0176079	0.564316	0.439968	0.00875252	0.110613	0.241186	0.802564	0.44634	0.124821	0.471965	0.0302166	0.045032	0.184651	0.12892	0.195898	0.468038	0.112759	0.307894	0.271068	0.609442	0.699927	0.0778266	0.398947	0.0508808	0.373717	0.684194	0.501202	0.0345919	0.881878	0.00112826	0.253187	0.349013	0.501698	0.0386724	0.385962	0.930036	0.293712	0.240011	0.451463	0.0696689	0.13475	0.0122583	0.105482	0.138861	0.0181012
chr01_246	1	191426347	191479834	0.751874	1.34302e-05	0.690098	0.932043	5.87286e-06	0.439307	0.352942	0.00264628	0.362701	0.0224947	0.960911	0.0254656	0.00115339	0.126274	0.980045	0.517699	0.875662	0.284281	0.701846	0.0628923	0.500283	0.0169096	0.621538	0.787814	0.0389003	0.744785	0.779953	0.963662	6.65777e-08	0.675399	0.000928549	0.384356	0.627538	0.0201746	0.00221306	0.0689303	0.729926	0.302407	0.0103816	0.506041	0.0032529	0.555379	0.00295216	0.0730445	0.265338	0.0505569
chr01_247	1	191480015	191480098	0.686715	3.97936e-05	0.902352	0.734097	0.000833763	0.601474	0.842294	0.0128709	0.565977	0.077665	0.152564	0.169635	0.00187785	0.399754	0.650401	0.929476	0.708818	0.107646	0.961257	0.199237	0.785281	0.0550962	0.427234	0.473421	0.24972	0.342423	0.410116	0.787111	0.000100723	0.396888	0.00457504	0.938575	0.583832	0.0188694	0.0025842	0.174332	0.933853	0.264732	0.0485583	0.865241	0.0559436	0.409845	0.0148949	0.335765	0.626938	0.343134
chr01_248	1	191488539	192714857	0.866285	1.31577e-06	0.916947	0.407227	4.25264e-05	0.771943	0.130577	9.8597e-05	0.082738	0.0139164	0.227885	0.0267925	0.000709555	0.0893417	0.993113	0.404052	0.54192	0.453468	0.973627	0.0881876	0.521437	0.00748401	0.48382	0.538788	0.0961069	0.183562	0.362053	0.929109	4.93183e-08	0.51781	0.000416612	0.705863	0.331099	0.00046649	0.00224285	0.0210501	0.939029	0.382658	0.00356912	0.783395	0.00222924	0.113019	0.0012912	0.106665	0.3051	0.1441
chr01_249	1	192718035	192721642	0.66554	0.000254154	0.51147	0.304559	0.00720338	0.630261	0.362996	0.0640331	0.380402	0.0319147	0.366126	0.0796813	0.0675065	0.309873	0.251111	0.923725	0.730409	0.267853	0.669412	0.269221	0.779431	0.286039	0.678747	0.648091	0.0570938	0.675233	0.700954	0.602135	0.00739752	0.90298	0.0118242	0.683188	0.394233	0.560181	0.118857	0.164235	0.899314	0.389074	0.0197424	0.701009	0.0180718	0.265378	0.0108283	0.0925809	0.554137	0.131732
chr01_250	1	192723639	194585007	0.597213	2.09487e-06	0.52102	0.450037	2.84412e-05	0.609736	0.848697	0.00036208	0.0141393	0.026509	0.373925	0.0377323	0.000303833	0.0329895	0.290491	0.203466	0.572382	0.494561	0.751345	0.0624675	0.549775	0.00169468	0.689206	0.360546	0.105577	0.289458	0.508451	0.989768	1.08329e-07	0.466961	0.000440472	0.741992	0.359033	0.0155505	0.00332359	0.0284906	0.857455	0.480443	0.000806833	0.72074	0.00114723	0.137385	0.00186135	0.197482	0.20081	0.190447
chr01_251	1	194585899	194585901	0.267857	0.0026183	0.43799	0.952034	1.67949e-06	0.231256	0.126601	0.0759974	0.578787	0.128709	0.918038	0.027781	0.000437112	0.227881	0.562331	0.890152	0.944294	0.355328	0.352602	0.156065	0.637798	0.0943173	0.627061	0.604669	0.0828053	0.676181	0.440939	0.878031	2.95474e-07	0.901427	0.00152543	0.557283	0.715003	0.189771	0.00102183	0.252349	0.798501	0.109911	0.0351588	0.567394	0.011968	0.907178	0.039735	0.132983	0.125156	0.124974
chr01_252	1	194592155	194964938	0.298408	1.10734e-06	0.68598	0.505245	9.15031e-06	0.812911	0.793306	0.000185763	0.0119593	0.0309894	0.343508	0.0913928	0.000247092	0.0287741	0.861244	0.323007	0.4393	0.613818	0.896979	0.0520654	0.476001	0.00363354	0.4195	0.53069	0.0986278	0.171027	0.328571	0.847612	4.39197e-08	0.27418	0.000245818	0.917133	0.197549	0.0484903	0.00285376	0.0478006	0.531612	0.557342	0.00207549	0.808536	0.0013968	0.14897	0.0010506	0.230629	0.274158	0.167851
chr01_253	1	194971620	194981446	0.0989419	0.000105054	0.280139	0.524594	0.00155909	0.898138	0.405092	0.00630586	0.0701114	0.0281059	0.238169	0.220133	0.000320057	0.00643785	0.306686	0.951818	0.128471	0.712627	0.554924	0.209417	0.792437	0.00884967	0.301792	0.114914	0.122604	0.42531	0.147341	0.314519	2.91172e-08	0.133653	0.00368916	0.995518	0.0766311	0.221975	0.00555213	0.0584406	0.484919	0.716042	0.00492848	0.241464	0.000235075	0.322338	0.00204158	0.404588	0.193163	0.195073
chr01_254	1	194994474	194998710	0.120795	0.00684195	0.656996	0.720288	0.235493	0.998851	0.265962	0.159639	0.397875	0.216133	0.779358	0.269404	0.00152566	0.297144	0.40276	0.476414	0.34162	0.222646	0.145838	0.331587	0.509045	0.048255	0.936594	0.3226	0.582553	0.605952	0.473823	0.436316	3.06061e-05	0.218554	0.0966431	0.728716	0.996801	0.496149	0.0232852	0.214457	0.482515	0.903149	0.101829	0.576074	0.078195	0.698397	0.0359916	0.721668	0.616844	0.87578
chr01_255	1	195005247	195037904	0.164771	0.00792866	0.667052	0.537431	0.581338	0.488735	0.0470284	0.0281415	0.139696	0.137756	0.625889	0.178426	0.0117744	0.442072	0.359281	0.169946	0.178511	0.160101	0.13241	0.0624085	0.241916	0.0403865	0.910897	0.218722	0.324292	0.338609	0.322784	0.884695	0.000304808	0.160232	0.155571	0.561157	0.835227	0.245622	0.0931359	0.0764092	0.325314	0.798851	0.0166627	0.224091	0.0622459	0.219198	0.0187531	0.474196	0.387201	0.734926
chr01_256	1	195050250	195068474	0.269114	0.0742818	0.434361	0.4102	0.704811	0.616873	0.0554596	0.18656	0.586106	0.462121	0.591713	0.187972	0.00509611	0.830515	0.770145	0.583869	0.179159	0.482686	0.147405	0.340111	0.37655	0.168638	0.930718	0.318211	0.561451	0.790913	0.226035	0.736872	0.000191787	0.0749449	0.402707	0.59027	0.89641	0.650006	0.0286186	0.299111	0.428844	0.136487	0.130546	0.309351	0.201899	0.445193	0.196477	0.739522	0.59852	0.582807
chr01_257	1	195068611	195068696	0.457206	0.0274415	0.459221	0.328737	0.634857	0.808347	0.00767383	0.261507	0.625977	0.492508	0.643247	0.183791	0.00166325	0.892886	0.627307	0.379318	0.238733	0.495197	0.194952	0.623219	0.481158	0.230589	0.942035	0.369668	0.640596	0.455219	0.237688	0.464899	7.16212e-05	0.108964	0.355747	0.537655	0.929818	0.993347	0.0228214	0.666696	0.479331	0.600951	0.182237	0.642016	0.36437	0.719545	0.299464	0.607228	0.670394	0.558177
chr01_258	1	195076539	195079131	0.252232	0.0127101	0.624031	0.40183	0.387577	0.759815	0.00647487	0.224102	0.508253	0.393412	0.723651	0.116838	0.00626926	0.864662	0.729846	0.38295	0.37974	0.467883	0.224971	0.474199	0.465331	0.27398	0.836441	0.401443	0.477362	0.424221	0.383442	0.389682	0.000102917	0.199974	0.184259	0.560088	0.987659	0.931833	0.0329696	0.760812	0.551239	0.439652	0.159027	0.708256	0.264482	0.753031	0.201119	0.459764	0.614521	0.414244
chr01_259	1	195079154	195082415	0.346722	0.0360336	0.904359	0.991801	0.207868	0.655047	0.0537226	0.36374	0.54602	0.681206	0.967554	0.113586	0.085995	0.665321	0.278608	0.95199	0.898351	0.47522	0.400855	0.717845	0.44532	0.643272	0.783747	0.759252	0.574318	0.908747	0.886009	0.576997	0.0222027	0.556167	0.0983993	0.628437	0.692367	0.955029	0.124819	0.814494	0.429375	0.402135	0.250432	0.997385	0.603143	0.963354	0.294866	0.56449	0.864097	0.408532
chr01_260	1	195090236	195176269	0.409937	2.48193e-06	0.840339	0.922479	3.6161e-05	0.643576	0.79736	0.00750112	0.143106	0.0194272	0.812473	0.045512	0.000811989	0.0682429	0.875651	0.778019	0.881292	0.44731	0.808933	0.0738111	0.446811	0.0246482	0.443159	0.646246	0.07001	0.674587	0.788859	0.608484	1.04765e-06	0.887081	0.00049218	0.739089	0.583706	0.179459	0.0111566	0.0543988	0.702057	0.1956	0.00217838	0.763628	0.0108713	0.464555	0.00238924	0.0863451	0.229666	0.0985446
chr01_261	1	195180421	196571159	0.964314	1.46991e-05	0.980646	0.95388	8.56221e-06	0.743853	0.881207	0.00826552	0.190736	0.0665739	0.685881	0.104432	0.000643611	0.0833664	0.853382	0.659986	0.819087	0.431383	0.822279	0.0741037	0.642602	0.0228112	0.40748	0.760344	0.0963479	0.656823	0.639674	0.859303	6.14625e-08	0.675171	0.000167	0.725002	0.642959	0.232548	0.00213325	0.11279	0.48964	0.486182	0.00440007	0.94747	0.00144189	0.573355	0.00283839	0.196856	0.24656	0.183475
chr01_262	1	196573483	196574403	0.466836	3.35377e-05	0.972323	0.901977	3.65349e-06	0.502802	0.0690525	0.0357527	0.228242	0.0701992	0.7095	0.11883	0.000930076	0.0820236	0.341116	0.446773	0.684385	0.320583	0.829514	0.0869914	0.453528	0.0183232	0.405961	0.524467	0.0662328	0.670728	0.64055	0.738661	2.5722e-08	0.789159	0.000155767	0.489534	0.685249	0.211419	0.00151959	0.205593	0.793987	0.431967	0.0104291	0.963855	0.00807681	0.467542	0.00676596	0.0874059	0.224473	0.116224
chr01_263	1	196577982	197074867	0.944354	3.93569e-05	0.82061	0.16672	7.01012e-06	0.552141	0.308118	0.00755639	0.212498	0.0528292	0.548808	0.0396065	0.000234079	0.137302	0.943752	0.421018	0.448907	0.0472416	0.731408	0.0537183	0.402805	0.0428605	0.498286	0.24128	0.0719837	0.740422	0.255862	0.438485	2.57678e-09	0.179709	0.00014515	0.25059	0.376912	0.441494	0.000531389	0.132004	0.314698	0.557213	0.00478362	0.714864	0.0070492	0.408126	0.00193304	0.0978353	0.242296	0.0974959
chr01_264	1	197077995	197078059	0.285981	4.22138e-06	0.998621	0.526655	2.52415e-06	0.138457	0.768751	0.0109593	0.0152713	0.0276121	0.798258	0.0631645	0.000852912	0.101512	0.936222	0.727368	0.613388	0.386605	0.073775	0.068997	0.444979	0.0170255	0.212869	0.391356	0.0514903	0.422225	0.270397	0.895086	6.05001e-09	0.754398	4.82776e-05	0.0639404	0.63409	0.147289	0.00634016	0.186255	0.628564	0.0159091	0.00368852	0.882035	0.00521172	0.316849	0.00282554	0.0948427	0.240654	0.046312
chr01_265	1	197079708	197374325	0.94792	3.55135e-06	0.566478	0.906618	1.455e-05	0.561959	0.00157488	0.00745723	0.0900799	0.0441086	0.318168	0.0973582	0.000282889	0.0376023	0.898156	0.963966	0.377285	0.237665	0.985502	0.11019	0.639197	0.033772	0.147026	0.414322	0.0927222	0.181409	0.364105	0.96824	2.07151e-09	0.629875	0.000403031	0.824163	0.414821	0.547704	0.000929667	0.120816	0.884779	0.303713	0.00685981	0.344825	0.0107356	0.468648	0.00378328	0.161098	0.361228	0.0792972
chr01_266	1	197377987	197380464	0.507258	4.11572e-05	0.826965	0.728612	6.94086e-05	0.185785	0.0865926	0.0637231	0.466385	0.0401998	0.817288	0.0619136	0.0107466	0.0203556	0.195704	0.693977	0.977354	0.0526408	0.846171	0.056367	0.189441	0.0124897	0.361288	0.625413	0.0833657	0.327147	0.845103	0.721401	2.10271e-06	0.677196	0.00225706	0.246864	0.410824	0.114873	0.00287346	0.155639	0.588139	0.217061	0.00236839	0.866498	0.00737783	0.543967	0.0097242	0.101489	0.128465	0.0773883
chr01_267	1	197380862	197381014	0.478947	6.58573e-05	0.917486	0.758652	2.47781e-05	0.479026	0.0222073	0.0621792	0.347916	0.111853	0.440348	0.124164	0.000142858	0.0537731	0.132982	0.884713	0.712084	0.0323252	0.865039	0.18464	0.620261	0.0453021	0.505154	0.329361	0.182817	0.469789	0.461289	0.82745	3.43142e-10	0.462293	0.00201403	0.237202	0.741735	0.0624298	0.000225723	0.287124	0.876784	0.529054	0.0111318	0.991633	0.0325304	0.687287	0.0204953	0.103634	0.390734	0.165316
chr01_268	1	197381370	197951166	0.974688	2.32644e-06	0.579156	0.939983	2.57205e-06	0.450081	0.00141996	0.0126978	0.092011	0.0490047	0.365723	0.0579724	0.000751046	0.0152308	0.915879	0.841716	0.424112	0.24743	0.967841	0.0781872	0.488873	0.00780624	0.126503	0.405332	0.0622269	0.164574	0.384651	0.961325	1.09488e-09	0.755774	0.000228234	0.785222	0.289117	0.33543	0.00160471	0.0853995	0.965428	0.156029	0.00340292	0.338527	0.0084255	0.408779	0.00446045	0.125608	0.277762	0.0962314
chr01_269	1	197956520	198739016	0.843341	3.98057e-06	0.909836	0.514693	9.33206e-06	0.764362	0.664695	0.0567797	0.244762	0.0667119	0.745104	0.0355225	0.00138269	0.103041	0.843145	0.52686	0.902163	0.389776	0.598014	0.122185	0.663673	0.0422016	0.606775	0.471437	0.056819	0.857825	0.504092	0.849312	7.3571e-12	0.512865	0.000284311	0.566269	0.561972	0.168064	0.00383312	0.0774237	0.730718	0.701453	0.0112037	0.934938	0.0270911	0.871908	0.0189661	0.216305	0.357735	0.141938
chr01_270	1	198740102	198748443	0.763705	1.95533e-06	0.901182	0.330971	5.99921e-06	0.761697	0.10339	0.15032	0.263411	0.104657	0.50436	0.0169603	0.00114074	0.082614	0.321796	0.429602	0.794792	0.67364	0.816721	0.182286	0.530718	0.0109798	0.463593	0.197951	0.107064	0.858555	0.346409	0.866988	2.89357e-12	0.662571	0.000476829	0.530035	0.654274	0.144576	0.00246179	0.048469	0.543094	0.840985	0.0187572	0.745251	0.0250189	0.566894	0.0183606	0.348708	0.385433	0.251912
chr01_271	1	198748525	198791307	0.297634	7.73526e-06	0.344827	0.273687	3.73147e-05	0.276545	0.421563	0.120628	0.205603	0.0553999	0.353739	0.0185148	0.000778608	0.080927	0.246896	0.325671	0.460907	0.618214	0.689168	0.0680309	0.387473	0.0156691	0.347033	0.165131	0.0428422	0.792245	0.14153	0.227624	3.43624e-12	0.376449	0.000314539	0.535217	0.516474	0.19071	0.000993127	0.0528543	0.970678	0.370615	0.00794515	0.48507	0.0217816	0.326673	0.0151999	0.158196	0.201652	0.129727
chr01_272	1	198793999	198794012	0.465981	1.41214e-06	0.148857	0.256276	1.69055e-06	0.0408952	0.893616	0.0496538	0.11939	0.0408645	0.556309	0.0135374	0.00303039	0.00886105	0.659135	0.38961	0.434532	0.119959	0.354941	0.0250987	0.120558	0.0063317	0.395372	0.582412	0.00987596	0.100511	0.336503	0.589337	1.19161e-12	0.056909	1.73517e-05	0.160338	0.023163	0.14959	0.00948017	0.0353966	0.129537	0.638649	0.00863785	0.446743	0.00357642	0.579239	0.00303388	0.0359904	0.035171	0.0447266
chr01_273	1	198794378	199099428	0.324231	3.83996e-06	0.342687	0.258469	4.39918e-05	0.254116	0.451525	0.0916515	0.325996	0.0531027	0.369062	0.0205356	0.00142522	0.104416	0.266053	0.332443	0.436678	0.620707	0.733524	0.067315	0.431524	0.0214045	0.307006	0.181857	0.0358917	0.813208	0.179459	0.228804	3.31674e-12	0.373658	0.000113041	0.536482	0.568917	0.316217	0.000499522	0.0703913	0.983786	0.387992	0.00744656	0.487417	0.0396895	0.326445	0.00876961	0.159579	0.225166	0.11612
chr01_274	1	199106669	199740271	0.967254	0.0017381	0.810361	0.775497	0.000163761	0.537025	0.641667	0.254152	0.981776	0.481045	0.525457	0.0591531	6.97813e-05	0.99111	0.982312	0.921424	0.62959	0.210164	0.951595	0.48234	0.965982	0.860091	0.39431	0.203144	0.084091	0.98581	0.487797	0.914234	8.82188e-11	0.548777	0.00533527	0.946414	0.996891	0.988618	0.000104449	0.743055	0.923933	0.222355	0.348056	0.78821	0.322623	0.895459	0.120834	0.186609	0.960507	0.074515
chr01_275	1	199741023	199741167	0.671343	0.00177964	0.846721	0.708964	0.000174883	0.508543	0.4587	0.108984	0.372698	0.446889	0.350579	0.0433543	1.57459e-05	0.212537	0.949076	0.920401	0.483008	0.171127	0.904977	0.477201	0.871186	0.238748	0.56598	0.164136	0.0524855	0.563507	0.356862	0.811951	1.13517e-10	0.487917	0.00486566	0.952681	0.535079	0.35475	6.35693e-05	0.479979	0.782199	0.179721	0.248555	0.689802	0.251426	0.802976	0.100519	0.223694	0.403623	0.0460338
chr01_276	1	199741843	200833895	0.943441	0.00146927	0.886528	0.746309	0.000126579	0.579217	0.547336	0.172546	0.9796	0.409534	0.534813	0.0647109	8.25874e-05	0.94938	0.986269	0.963816	0.613673	0.278876	0.954383	0.357893	0.933289	0.619629	0.662644	0.204936	0.0931218	0.91456	0.467002	0.825221	1.44281e-10	0.533306	0.00496996	0.930876	0.992796	0.998324	6.11127e-05	0.549844	0.998976	0.351179	0.180891	0.805847	0.196129	0.939355	0.0852805	0.261233	0.953074	0.0612974
chr01_277	1	200834177	200834410	0.951848	0.00300178	0.640137	0.809439	0.00033651	0.523572	0.783152	0.133752	0.0840037	0.54266	0.401483	0.129507	0.000757886	0.739841	0.635961	0.988705	0.458348	0.170985	0.389627	0.457042	0.502667	0.0744445	0.0426824	0.230826	0.118123	0.342677	0.296986	0.568972	2.02337e-09	0.393175	0.00709881	0.931176	0.970244	0.191043	0.000174368	0.744768	0.822869	0.100429	0.338667	0.66011	0.277135	0.907558	0.18577	0.281674	0.905077	0.064122
chr01_278	1	200835166	202780716	0.995809	0.0166509	0.692721	0.550228	0.000536757	0.854722	0.332015	0.306868	0.979427	0.8201	0.270567	0.126785	4.08292e-05	0.942152	0.999976	0.811978	0.328566	0.489967	0.835818	0.715353	0.891743	0.829387	0.878476	0.0676539	0.187666	0.704053	0.203166	0.940062	1.48082e-10	0.259794	0.01351	0.971916	0.950211	0.975992	5.26025e-05	0.777155	0.833347	0.4734	0.298659	0.513509	0.384599	0.787998	0.160151	0.575502	0.861823	0.172338
chr01_279	1	202780761	202780896	0.954652	0.00334943	0.73489	0.371625	0.00121956	0.543999	0.0402675	0.150347	0.92747	0.1922	0.553774	0.129842	0.000251666	0.917723	0.93125	0.307981	0.309417	0.390848	0.684695	0.247322	0.885908	0.392538	0.277648	0.140719	0.0548155	0.943319	0.145279	0.0368088	5.97997e-09	0.200202	0.00529176	0.717059	0.677148	0.559329	0.000282167	0.42391	0.865811	0.287494	0.104187	0.636427	0.25053	0.914533	0.0397763	0.275237	0.91621	0.0400083
chr01_280	1	202780960	202781176	0.173117	0.00478069	0.604516	0.382589	0.00146206	0.785711	0.344489	0.144248	0.922943	0.247671	0.396893	0.0942133	0.000148266	0.985028	0.999341	0.9832	0.272809	0.181956	0.745308	0.265476	0.828078	0.409303	0.176735	0.130129	0.12062	0.312628	0.174817	0.0396691	2.98879e-10	0.10848	0.00147421	0.167344	0.646647	0.260444	0.00032915	0.436651	0.795324	0.0532954	0.116166	0.480271	0.219321	0.50421	0.0269014	0.460341	0.649378	0.0979307
chr01_281	1	202781237	203282051	0.972406	0.0199952	0.778367	0.582805	0.000641603	0.800363	0.399352	0.374016	0.95329	0.669782	0.356176	0.150496	2.13745e-05	0.968899	0.959251	0.940293	0.376598	0.498356	0.913658	0.681424	0.831449	0.865247	0.962024	0.0884327	0.177738	0.959163	0.227687	0.986514	3.10107e-10	0.353969	0.016575	0.99692	0.921415	0.986715	2.41909e-05	0.739668	0.762135	0.339186	0.199763	0.549292	0.565888	0.853944	0.148778	0.521025	0.946464	0.114313
chr01_282	1	203284884	203578903	0.556377	0.00414409	0.117921	0.0917049	0.00095983	0.100896	0.276789	0.122271	0.743463	0.0224972	0.0529055	0.0142075	1.03036e-05	0.329335	0.481566	0.222408	0.0494842	0.267471	0.641755	0.0382062	0.220073	0.654313	0.127182	0.0149371	0.00856816	0.382756	0.0211641	0.99209	9.68377e-10	0.116939	0.0021987	0.272629	0.322741	0.987063	2.06559e-05	0.101413	0.358719	0.0696141	0.0143039	0.126745	0.150991	0.0891916	0.0140131	0.100758	0.437594	0.00885537
chr01_283	1	203580544	204496563	0.728903	0.00173957	0.239738	0.110872	2.1893e-05	0.245479	0.0299167	0.051104	0.176344	0.276973	0.0329714	0.022343	6.32906e-05	0.341617	0.595583	0.0373958	0.0107606	0.145041	0.00230766	0.16069	0.154736	0.113535	0.154466	0.00268883	0.0459835	0.0532472	0.0635877	0.268637	4.18246e-11	0.137583	0.00389678	0.248544	0.0425979	0.108973	2.89825e-05	0.106141	0.297832	0.302693	0.0834334	0.192319	0.303251	0.120065	0.00752645	0.0997997	0.414844	0.0747411
chr01_284	1	204606275	205323926	0.533354	0.012989	0.628486	0.408543	0.000100728	0.515787	0.307423	0.318053	0.921513	0.596591	0.404448	0.0392203	4.6031e-05	0.459072	0.746902	0.367168	0.227519	0.366152	0.0666673	0.292297	0.468065	0.638199	0.506534	0.0212078	0.0875474	0.0295835	0.24487	0.39886	8.9008e-10	0.211646	0.00225177	0.54916	0.412221	0.849632	4.73968e-05	0.366712	0.786116	0.210591	0.148186	0.460122	0.277322	0.494356	0.0405446	0.17837	0.471767	0.0654706
chr01_285	1	205327230	205764408	0.411613	0.00154213	0.159264	0.0579511	1.88308e-05	0.159919	0.135599	0.136092	0.626161	0.0830535	0.0414828	0.0112207	2.95685e-05	0.0642387	0.689515	0.0605885	0.0107915	0.12805	0.0045752	0.0185817	0.0766083	0.208241	0.0502644	0.000166833	0.0183282	0.000147356	0.0115088	0.835511	1.83588e-10	0.0215201	9.70256e-05	0.0938482	0.0376136	0.308898	0.000135894	0.052076	0.232024	0.263867	0.0166681	0.0874505	0.0369638	0.0360789	0.0010658	0.0247827	0.142202	0.0346519
chr01_286	1	205779472	206523561	0.38301	0.00955956	0.142539	0.0526561	5.04016e-05	0.162148	0.130675	0.301223	0.69051	0.135962	0.0287098	0.0273114	9.00584e-06	0.0781638	0.675392	0.0521297	0.00787396	0.0677638	0.00453534	0.034672	0.0722222	0.485562	0.0496881	6.55353e-05	0.0128972	0.000135252	0.0109962	0.822135	1.12112e-09	0.0149128	0.000359901	0.0917088	0.0376297	0.60741	1.97349e-05	0.0870507	0.201084	0.1118	0.0963466	0.0648207	0.0733997	0.0320052	0.00453734	0.0265165	0.14141	0.0204777
chr01_287	1	206524333	208137686	0.423661	0.000966617	0.197723	0.321725	0.000160266	0.127745	0.00260882	0.114906	0.42502	0.0697298	0.0765342	0.0309101	0.000322634	0.126028	0.823302	0.149942	0.0420255	0.505561	0.0172177	0.0146754	0.157226	0.0935159	0.0507727	0.00240243	0.00733102	0.000491104	0.0801283	0.907975	3.2537e-08	0.151342	0.000115511	0.323755	0.135543	0.413946	0.000165633	0.0904838	0.460115	0.064864	0.0207709	0.125574	0.0447018	0.103637	0.00618986	0.0358042	0.425403	0.0127076
chr01_288	1	208148237	208150608	0.0649523	0.207065	0.292704	0.692332	0.000396942	0.226112	0.0702144	0.928718	0.0244922	0.259469	0.78964	0.321518	0.0256218	0.0483108	0.890096	0.245529	0.495076	0.134345	0.491525	0.23938	0.574647	0.467606	0.476063	0.18373	0.0869304	0.0874724	0.678751	0.928711	0.000132048	0.745078	0.00887549	0.685557	0.584122	0.358932	0.00890787	0.368226	0.687767	0.11486	0.251759	0.542814	0.085701	0.168157	0.205213	0.418545	0.553546	0.0841904
chr01_289	1	208153176	208679151	0.620835	0.000511298	0.44029	0.337521	2.27687e-06	0.400581	0.00434131	0.092577	0.401223	0.142992	0.119562	0.0316884	0.000290094	0.273164	0.95947	0.0831959	0.312672	0.300815	0.0323674	0.0468614	0.408296	0.180896	0.121946	0.0062585	0.0183059	0.00291157	0.139505	0.975845	3.153e-08	0.217791	0.000754049	0.426203	0.190345	0.246952	4.13625e-05	0.181748	0.58485	0.0673152	0.0130709	0.282041	0.12031	0.211469	0.0146927	0.099032	0.569677	0.0554441
chr01_290	1	208681916	208681917	0.482362	0.00098419	0.708718	0.833539	6.06035e-05	0.548588	0.38888	0.0261286	0.912684	0.169181	0.521458	0.0291401	0.000431875	0.40269	0.189699	0.174426	0.523066	0.233674	0.665823	0.115301	0.442925	0.0335269	0.903651	0.305486	0.0248616	0.656545	0.675719	0.84808	7.81256e-08	0.665325	0.00200252	0.509263	0.785475	0.141732	7.56902e-05	0.26176	0.796342	0.103693	0.0122651	0.553028	0.0906848	0.273799	0.035539	0.170387	0.616009	0.0660771
chr01_291	1	208686834	211066443	0.96505	3.59336e-05	0.406064	0.621854	3.14764e-06	0.134376	0.00597392	0.00591073	0.273913	0.0575004	0.0596431	0.0136872	0.00389396	0.182111	0.849927	0.0500909	0.389396	0.276102	0.18777	0.0130277	0.227501	0.0685929	0.248982	0.149306	0.00477212	0.0787782	0.622754	0.774042	5.04368e-07	0.655919	0.000174089	0.477923	0.152464	0.0687443	0.000369563	0.0886678	0.869349	0.0365089	0.012972	0.583901	0.0594876	0.224192	0.0105466	0.02924	0.423216	0.0182617
chr01_292	1	211071079	211077060	0.803639	0.00112538	0.227438	0.709527	3.8461e-05	0.194071	0.500873	0.00659979	0.313861	0.0731741	0.19867	0.010679	0.00142077	0.254285	0.553064	0.672513	0.14737	0.172159	0.287051	0.0158982	0.463108	0.0439356	0.205753	0.775981	0.00400194	0.554191	0.405202	0.663944	1.95227e-07	0.610225	0.000287307	0.172243	0.356116	0.0419517	0.000535222	0.125701	0.295558	0.0403085	0.00617195	0.487422	0.047949	0.401067	0.0159085	0.062857	0.226885	0.0031195
chr01_293	1	211087402	212070341	0.958706	1.89272e-05	0.0278355	0.304937	6.41077e-06	0.0925415	0.00264444	0.00588744	0.419129	0.0158955	0.00347306	0.0101502	0.000586563	0.0588888	0.302591	0.0412103	0.0696693	0.203735	0.00448195	0.00268845	0.016725	0.147	0.140182	0.0180594	0.00110069	0.0316927	0.249733	0.470004	3.85771e-07	0.102647	1.13363e-05	0.107467	0.0445806	0.00822538	0.000273872	0.123617	0.484862	0.00129685	0.00724629	0.235123	0.00875951	0.0403418	0.0110992	0.000433416	0.178964	0.00342728
chr01_294	1	212073813	212704431	0.99384	1.32705e-05	0.0123585	0.161042	1.17494e-05	0.0624138	0.00105726	0.00229316	0.648658	0.0280408	0.000740485	0.0147887	0.000195481	0.0435409	0.58209	0.016595	0.0220463	0.157823	0.00589216	0.00474085	0.00714335	0.21967	0.0689941	0.00599698	0.00448212	0.042133	0.138083	0.588129	3.04415e-08	0.0397393	2.0629e-05	0.0850807	0.028507	0.00746238	6.11485e-05	0.139493	0.369466	0.00157123	0.011048	0.133507	0.0130974	0.0294696	0.0216232	0.00032195	0.144011	0.0104545
chr01_295	1	212705059	212705081	0.98633	2.11726e-05	0.0206769	0.294833	1.93718e-06	0.0612518	0.000358837	0.00297135	0.497176	0.0343409	0.00258407	0.0108133	0.00144145	0.04073	0.862498	0.0129429	0.0229237	0.161626	0.00814529	0.00522096	0.0260248	0.192565	0.0400959	0.0488396	0.00597295	0.0710965	0.180871	0.62888	5.29743e-08	0.0411624	3.14361e-05	0.0891076	0.0326482	0.013375	0.00025203	0.192284	0.446004	0.00062112	0.038581	0.127452	0.0273481	0.0712776	0.0276923	0.000347758	0.170277	0.0106717
chr01_296	1	212705876	212887556	0.99136	2.24026e-05	0.0198911	0.238992	5.34363e-06	0.0683961	0.000319533	0.00324447	0.484993	0.0429883	0.0024443	0.0172797	0.00105349	0.0375251	0.851725	0.0134262	0.0239985	0.205157	0.00947046	0.00871031	0.0298481	0.207756	0.0439616	0.0453864	0.00979067	0.070392	0.148524	0.612154	1.74891e-08	0.0369261	5.55804e-05	0.104001	0.0351485	0.0114781	3.75241e-05	0.213659	0.443687	0.00150904	0.0410376	0.12841	0.0433404	0.077361	0.032261	0.000523157	0.165898	0.0218992
chr01_297	1	212888038	212888079	0.935457	0.00327802	0.0304938	0.39522	1.17595e-05	0.365533	0.0348722	0.0083047	0.928471	0.168128	0.270086	0.0868647	0.000727362	0.659032	0.888152	0.972509	0.315129	0.371279	0.0753744	0.120635	0.805571	0.209784	0.845388	0.276211	0.0829523	0.254686	0.370236	0.718521	2.52705e-08	0.113266	0.00208171	0.388812	0.648271	0.0633522	5.29751e-06	0.450148	0.456973	0.0142368	0.0793006	0.737274	0.115664	0.809676	0.0625456	0.0294392	0.540436	0.138331
chr01_298	1	212889625	213928728	0.956474	7.41174e-06	0.00681038	0.238868	1.5646e-06	0.0410555	1.50647e-05	0.000768613	0.258884	0.0241483	0.00234338	0.0206266	0.000493262	0.0057979	0.701263	0.0203158	0.00888566	0.265111	0.00105171	0.00564114	0.0190848	0.0516722	0.021547	0.0344868	0.00816869	0.0401971	0.0931191	0.48131	1.8777e-08	0.0300252	1.70443e-06	0.0434545	0.0281219	0.0168437	6.27414e-05	0.172132	0.126978	0.00290464	0.0144924	0.0669532	0.0314679	0.110712	0.00624092	0.000172672	0.105133	0.022876
chr01_299	1	213932632	214724471	0.996971	2.02297e-05	0.0218774	0.515128	2.43415e-05	0.0901223	0.000224317	0.000794155	0.220255	0.0542208	0.0101721	0.056481	0.000439292	0.0242607	0.525068	0.0471962	0.0276072	0.183496	0.00804229	0.0113252	0.0666235	0.0509587	0.0675137	0.110931	0.0257009	0.0681207	0.186087	0.675472	4.7392e-08	0.106485	8.87697e-06	0.116448	0.0821111	0.0412392	0.000158693	0.282919	0.285057	0.0232728	0.0144477	0.136963	0.0643277	0.182043	0.00975355	0.00122588	0.219786	0.0579021
chr01_300	1	214732982	214733344	0.512271	0.000215007	0.190248	0.603783	0.000108678	0.0437389	0.00204896	0.00305893	0.229637	0.170233	0.00787404	0.0723221	0.000685521	0.0804176	0.544197	0.0434047	0.225533	0.238119	0.114556	0.0292595	0.0778511	0.0499019	0.182019	0.306683	0.0397653	0.0537502	0.47246	0.810017	1.0357e-07	0.376536	0.000214819	0.10482	0.519556	0.0881405	0.000205232	0.392398	0.405259	0.0122193	0.0459134	0.3784	0.0862731	0.294216	0.0363888	0.0235058	0.423875	0.084413
chr01_301	1	214733487	215777184	0.854747	1.9782e-05	0.00562441	0.235019	1.17262e-05	0.0507928	1.03382e-05	0.00105938	0.208645	0.0536637	0.00185926	0.0395002	0.000144464	0.00799894	0.526745	0.0197465	0.00861022	0.324533	0.00109602	0.00961719	0.0234724	0.0459996	0.0255437	0.0256951	0.0189284	0.0427824	0.0800486	0.409	2.68461e-09	0.0222967	6.85119e-06	0.042711	0.0292513	0.0202464	1.23319e-05	0.232653	0.101498	0.00744193	0.036761	0.0608844	0.0499866	0.142763	0.0185208	0.000347617	0.145914	0.0381114
chr01_302	1	215786186	219010424	0.99366	0.000338435	0.0146443	0.345323	0.000212686	0.148128	0.000163112	0.0034926	0.548081	0.158873	0.0120183	0.232603	6.30247e-05	0.0408742	0.598418	0.172929	0.074951	0.614214	0.0446512	0.0326122	0.0970593	0.209767	0.106246	0.103833	0.0654814	0.243033	0.134001	0.779309	2.2306e-10	0.0296017	9.18594e-05	0.130295	0.199955	0.156788	1.11139e-06	0.58874	0.219061	0.00735903	0.101195	0.130072	0.152323	0.522041	0.148733	0.00275909	0.354379	0.0965315
chr01_303	1	219011913	219012012	0.995238	0.000161198	0.0132973	0.284492	0.000253517	0.0671428	0.00564499	0.00919767	0.76128	0.133333	0.00347587	0.299907	6.0343e-05	0.0264898	0.420579	0.167494	0.0299091	0.459765	0.154462	0.0330587	0.0395098	0.145298	0.102535	0.117027	0.104712	0.194556	0.124388	0.712525	6.46889e-10	0.0191206	0.00125384	0.211001	0.171708	0.0101176	6.94867e-06	0.38313	0.577406	0.0136244	0.185413	0.113808	0.113714	0.224854	0.31737	0.00588141	0.285346	0.139156
chr01_304	1	219016303	220433291	0.600142	0.00307721	0.0705136	0.59989	0.000558229	0.251329	0.138769	0.0178738	0.837326	0.30337	0.088705	0.347288	0.000183371	0.292384	0.658037	0.879447	0.468772	0.200207	0.426288	0.272827	0.420742	0.227455	0.675022	0.297797	0.0744446	0.766782	0.258205	0.680761	8.80883e-09	0.196022	0.00890936	0.581655	0.777071	0.123924	7.26535e-07	0.267073	0.379435	0.0304514	0.102444	0.811637	0.166664	0.798698	0.102488	0.20118	0.795368	0.129811
chr01_305	1	220441458	220443628	0.551636	0.00633891	0.0811658	0.680105	0.00344123	0.234112	0.13146	0.0413535	0.947439	0.234232	0.106765	0.386554	0.00718761	0.2465	0.429214	0.858424	0.483476	0.164068	0.305618	0.300866	0.424279	0.236275	0.624237	0.308971	0.0697274	0.928341	0.431463	0.361271	2.51441e-07	0.2519	0.0234219	0.514872	0.704235	0.0186041	4.90987e-06	0.125506	0.412484	0.0216879	0.154469	0.87286	0.267181	0.689729	0.193827	0.184464	0.757856	0.0941109
chr01_306	1	220448758	221090392	0.535231	0.0014123	0.0347741	0.441052	0.00474964	0.227505	0.162765	0.0120635	0.590301	0.424921	0.0349177	0.628763	0.000140923	0.18181	0.303342	0.893753	0.471246	0.254361	0.331081	0.560508	0.475473	0.115964	0.439658	0.158369	0.225825	0.763596	0.171421	0.424077	5.44937e-10	0.109865	0.0385605	0.26555	0.779792	0.033294	4.91508e-08	0.255096	0.143461	0.11768	0.150083	0.716643	0.271498	0.461161	0.34481	0.473579	0.675689	0.320471
chr01_307	1	221093341	222251445	0.536709	0.0036576	0.0430709	0.634282	0.0015569	0.230148	0.127756	0.0367341	0.949377	0.484705	0.0495342	0.509465	0.000258167	0.219373	0.37323	0.792254	0.529002	0.1731	0.326582	0.374032	0.491708	0.327395	0.565317	0.262266	0.104865	0.918676	0.321948	0.492853	3.44107e-09	0.175257	0.0252738	0.288086	0.765769	0.0649828	7.52272e-08	0.190852	0.163929	0.0584447	0.204848	0.729506	0.587787	0.461663	0.421518	0.424071	0.688144	0.184944
chr01_308	1	222252883	223309566	0.880846	0.0141908	0.216656	0.226069	0.0351174	0.859968	0.0870502	0.0922002	0.630269	0.807435	0.0679215	0.721726	2.21814e-05	0.953348	0.114683	0.975865	0.49574	0.979271	0.704352	0.899539	0.742004	0.451177	0.646846	0.066581	0.615601	0.370049	0.131894	0.470819	1.02743e-10	0.0977927	0.144424	0.777374	0.795899	0.0161243	5.5894e-09	0.435338	0.236692	0.536466	0.547598	0.412634	0.836473	0.629727	0.711331	0.99361	0.847546	0.782984
chr01_309	1	223310273	223739916	0.417695	0.0269136	0.0830554	0.127646	0.0386875	0.759631	0.0318736	0.0225593	0.738145	0.722327	0.0455684	0.777179	5.95658e-05	0.891958	0.373834	0.851103	0.446673	0.29624	0.398422	0.946396	0.525687	0.135771	0.249268	0.0807499	0.715437	0.415051	0.108309	0.726527	7.26101e-12	0.0444409	0.171978	0.246271	0.611074	0.0235896	2.37543e-09	0.334721	0.276302	0.234376	0.588336	0.361238	0.718677	0.815012	0.464351	0.876222	0.760355	0.798762
chr01_310	1	223740139	225071628	0.163224	0.0690806	0.159237	0.156793	0.0205482	0.971384	0.0717178	0.122211	0.787526	0.57201	0.202883	0.267251	0.000257242	0.877459	0.549897	0.919023	0.571753	0.653306	0.739264	0.790041	0.392695	0.569321	0.715478	0.120407	0.37431	0.238569	0.245497	0.846346	1.78669e-09	0.175856	0.0990254	0.833905	0.709588	0.152249	1.03529e-09	0.173952	0.39306	0.209335	0.44514	0.32777	0.798448	0.926408	0.283301	0.976125	0.57344	0.537981
chr01_311	1	225073595	225073805	0.319035	0.195694	0.00976031	0.156833	0.0959972	0.559409	0.140667	0.0684287	0.789786	0.912862	0.0394419	0.668703	4.87502e-05	0.398967	0.127827	0.336092	0.275953	0.525327	0.22805	0.886717	0.201121	0.531467	0.449379	0.0771277	0.472521	0.13053	0.0910088	0.0504524	8.75411e-11	0.0414177	0.133407	0.231214	0.373597	0.119745	4.8557e-10	0.944429	0.255496	0.249134	0.829631	0.148254	0.979078	0.706413	0.811301	0.738882	0.493793	0.245369
chr01_312	1	225078167	225491925	0.441166	0.169222	0.0413256	0.0921298	0.041615	0.63665	0.00877471	0.0769902	0.864159	0.816704	0.0481152	0.659793	7.06809e-05	0.862278	0.884563	0.851127	0.426264	0.386816	0.472574	0.967913	0.318026	0.494008	0.351623	0.112786	0.731498	0.132205	0.10978	0.686321	2.84385e-11	0.0552823	0.126407	0.483559	0.646661	0.0762547	2.91062e-10	0.347303	0.277126	0.18466	0.614267	0.27948	0.748764	0.796235	0.529003	0.868008	0.630647	0.772918
chr01_313	1	225492695	225493030	0.0354334	0.143482	0.0391157	0.125592	0.166099	0.394458	0.0312907	0.0562731	0.874378	0.888146	0.0694659	0.655273	3.63892e-05	0.586806	0.837112	0.811768	0.317752	0.603763	0.64383	0.967603	0.379606	0.399352	0.453482	0.125311	0.949004	0.182152	0.0899526	0.870339	1.17522e-10	0.0421774	0.160321	0.317675	0.562946	0.0804642	2.09526e-09	0.768213	0.0975744	0.925559	0.637793	0.238135	0.850944	0.429991	0.970416	0.767066	0.510922	0.904131
chr01_314	1	225495802	227876526	0.560867	0.152272	0.0375084	0.137523	0.132095	0.750098	0.0135542	0.0466544	0.656658	0.728997	0.158954	0.257447	3.1056e-06	0.285699	0.716942	0.77617	0.215865	0.917462	0.672958	0.893373	0.108024	0.849603	0.670987	0.115021	0.583445	0.0724735	0.15212	0.669548	2.49828e-11	0.0544403	0.0935297	0.304559	0.353587	0.117103	7.39268e-11	0.359769	0.262767	0.417482	0.82491	0.14031	0.525322	0.622999	0.263542	0.89458	0.181093	0.666413
chr01_315	1	227883480	227886820	0.25301	0.0409167	0.500509	0.678063	0.140794	0.734563	0.0569138	0.0945317	0.254793	0.166272	0.746926	0.315084	0.00230831	0.857708	0.843278	0.773195	0.609718	0.649868	0.367474	0.3917	0.534429	0.882316	0.257853	0.260272	0.104674	0.249665	0.760542	0.822744	7.59158e-06	0.545352	0.00876508	0.903123	0.671339	0.0731382	1.17277e-05	0.651443	0.802628	0.139359	0.38441	0.84422	0.649887	0.312181	0.726055	0.489468	0.97151	0.10613
chr01_316	1	227887054	227887835	0.414716	0.0183419	0.427873	0.746478	0.0460186	0.734466	0.155303	0.0360299	0.707843	0.115916	0.691996	0.216394	0.00161588	0.759415	0.714692	0.609652	0.852069	0.272823	0.414078	0.427936	0.568041	0.60963	0.942277	0.454864	0.0619842	0.628551	0.726242	0.449487	2.08437e-06	0.392256	0.0145541	0.898588	0.720372	0.137984	9.52692e-06	0.489321	0.913062	0.14346	0.252086	0.89359	0.261642	0.470021	0.482681	0.474871	0.955455	0.081204
chr01_317	1	227888377	227988991	0.625477	0.1548	0.0449955	0.196901	0.171592	0.888954	0.0484514	0.0793414	0.457531	0.719301	0.126627	0.241803	6.5433e-06	0.443437	0.735904	0.468421	0.315738	0.834889	0.883174	0.978497	0.156711	0.901857	0.776304	0.139372	0.377597	0.0804455	0.212595	0.606527	1.15313e-10	0.0777087	0.121454	0.328353	0.303774	0.197574	2.49076e-10	0.536562	0.513779	0.287289	0.801438	0.229598	0.888748	0.790904	0.413611	0.949859	0.246249	0.466775
chr01_318	1	227989220	227993468	0.382591	0.0668	0.0505412	0.161013	0.115522	0.462287	0.315789	0.0430652	0.0144502	0.511978	0.0693151	0.943456	4.77972e-05	0.583722	0.735092	0.0807558	0.302303	0.895943	0.953866	0.336074	0.261083	0.192793	0.779798	0.061135	0.63051	0.0835353	0.197519	0.405321	1.05459e-09	0.0650369	0.138406	0.489769	0.339136	0.118363	1.70377e-09	0.719906	0.466662	0.270213	0.796415	0.198679	0.412542	0.796615	0.972785	0.957864	0.493771	0.617405
chr01_319	1	227994056	229847533	0.533291	0.319306	0.0110978	0.0360546	0.453692	0.630358	0.060814	0.0922605	0.317264	0.715712	0.0889665	0.243288	4.38928e-07	0.262041	0.664629	0.489717	0.0954602	0.501058	0.640052	0.713295	0.0473607	0.888831	0.388186	0.0449766	0.533642	0.0253548	0.0768269	0.363766	2.38042e-12	0.012279	0.161982	0.103473	0.132602	0.122608	4.51089e-12	0.237142	0.233982	0.458	0.718325	0.0751599	0.511281	0.279532	0.168317	0.734096	0.0570951	0.676648
chr01_320	1	229848827	229848833	0.370561	0.117518	0.434266	0.30648	0.0858573	0.958588	0.009889	0.150003	0.0661177	0.418923	0.459053	0.387421	0.000840248	0.826658	0.799887	0.33088	0.63832	0.898436	0.992644	0.937376	0.273077	0.655416	0.645426	0.152017	0.443144	0.039054	0.441421	0.679268	3.85318e-08	0.464297	0.10244	0.814848	0.611964	0.00335477	4.25638e-09	0.762224	0.210894	0.262227	0.767844	0.508253	0.66504	0.865739	0.743106	0.857975	0.35662	0.426735
chr01_321	1	229855124	230331884	0.538693	0.111172	0.0495953	0.125402	0.107403	0.590762	0.0299598	0.0578953	0.441884	0.506218	0.257323	0.206051	3.81577e-05	0.510606	0.593437	0.507368	0.153536	0.677871	0.866016	0.73661	0.165197	0.658292	0.66343	0.134048	0.419621	0.0853642	0.186105	0.652412	2.02591e-10	0.0500476	0.0543976	0.225245	0.361967	0.0221972	6.55583e-12	0.266468	0.475065	0.378858	0.547351	0.196605	0.439498	0.673759	0.247373	0.828535	0.119797	0.49987
chr01_322	1	230332233	230523163	0.335617	0.198501	0.0355119	0.11578	0.110329	0.638423	0.126265	0.0449038	0.698366	0.629865	0.1682	0.51816	1.11556e-05	0.51264	0.515653	0.319116	0.146113	0.462093	0.868105	0.839407	0.149832	0.421148	0.526761	0.0990134	0.653506	0.0631729	0.150677	0.572748	6.36568e-11	0.0489093	0.128682	0.192398	0.282749	0.0189868	6.42676e-13	0.393158	0.243092	0.485907	0.717883	0.172859	0.475393	0.528562	0.301597	0.927317	0.107264	0.794406
chr01_323	1	230525067	230526539	0.61799	0.0839887	0.299725	0.447317	0.214656	0.971663	0.103927	0.134473	0.254328	0.399566	0.312307	0.710635	0.000335642	0.821899	0.784881	0.233111	0.761953	0.673321	0.824952	0.592805	0.623506	0.475713	0.460257	0.358745	0.264553	0.159245	0.37924	0.419579	2.78768e-09	0.262414	0.0594057	0.675937	0.558902	0.0380321	8.21716e-09	0.851388	0.211966	0.235396	0.543437	0.66877	0.653155	0.423659	0.527949	0.87838	0.668536	0.432146
chr01_324	1	230529648	232974911	0.573281	0.157524	0.00655798	0.0349299	0.290255	0.526831	0.136546	0.049373	0.941307	0.599446	0.0639347	0.422844	2.2856e-06	0.454766	0.497904	0.239796	0.0685196	0.462663	0.616897	0.650586	0.0890861	0.506106	0.225161	0.0443481	0.742666	0.0439474	0.0621786	0.355177	4.66809e-13	0.0122384	0.239412	0.121255	0.13263	0.0231645	1.20952e-12	0.309158	0.177889	0.458461	0.818077	0.0867419	0.595469	0.540596	0.296488	0.75763	0.118839	0.796668
chr01_325	1	232978912	232982538	0.670313	0.552467	0.00124949	0.00816219	0.366065	0.23986	0.0360431	0.168745	0.459387	0.633793	0.0209294	0.81891	0.000116832	0.109417	0.385053	0.18542	0.0941758	0.208264	0.0832754	0.315287	0.0673121	0.726293	0.0747612	0.0134321	0.0962029	0.0119868	0.0148286	0.474869	9.15702e-12	0.00232724	0.640137	0.0448028	0.0126558	0.0302587	2.89245e-10	0.215276	0.109558	0.69409	0.2969	0.0268721	0.400153	0.0462725	0.57846	0.0692815	0.179675	0.330557
chr01_326	1	232996795	233354426	0.421363	0.673756	0.000219392	0.0206813	0.605085	0.0934726	0.0325873	0.142726	0.648546	0.322844	0.0166591	0.288901	2.23938e-06	0.028082	0.683648	0.455381	0.00975157	0.397569	0.228781	0.253655	0.0265394	0.855197	0.0772344	0.0230034	0.509255	0.00351875	0.0272302	0.406505	3.28431e-15	0.00569087	0.163648	0.0332149	0.0344945	0.0600521	1.4779e-13	0.0754197	0.0864455	0.340745	0.654417	0.00904596	0.431661	0.143814	0.121951	0.404312	0.0600981	0.518261
chr01_327	1	233366008	234415924	0.340456	0.0693711	0.00418357	0.101973	0.156299	0.257619	0.19959	0.0458033	0.94412	0.372721	0.147273	0.209626	2.01778e-05	0.191446	0.339197	0.878183	0.0683349	0.7337	0.415061	0.381256	0.152606	0.37524	0.277788	0.145549	0.408715	0.0431455	0.128168	0.691261	2.60714e-12	0.0266119	0.0893553	0.122177	0.305232	0.0129376	4.60338e-11	0.15067	0.107752	0.214565	0.43776	0.0837566	0.566996	0.587894	0.230916	0.684814	0.19517	0.516597
chr01_328	1	234415993	234416005	0.497109	0.00499252	0.0125414	0.237237	0.0399741	0.751376	0.0206771	0.00634124	0.517779	0.316343	0.286674	0.462347	0.000432858	0.897108	0.327701	0.857263	0.571463	0.413474	0.273267	0.832353	0.642507	0.128336	0.475365	0.428508	0.488221	0.190256	0.260195	0.334602	4.87951e-11	0.101267	0.140445	0.33627	0.71731	0.00203807	1.96813e-08	0.523201	0.229806	0.320883	0.453632	0.412388	0.597045	0.929161	0.61495	0.911496	0.78079	0.74724
chr01_329	1	234417317	234937273	0.335047	0.00444336	0.0117875	0.201155	0.0189842	0.20235	0.128019	0.0141833	0.429437	0.204675	0.266437	0.0738257	0.000224659	0.198864	0.121891	0.883568	0.104566	0.929969	0.644679	0.334665	0.271487	0.145884	0.344975	0.450079	0.218297	0.210205	0.224236	0.838832	7.2975e-11	0.0908419	0.0278096	0.264094	0.786844	0.00156133	5.19202e-09	0.102433	0.193099	0.216707	0.185111	0.173166	0.424551	0.727082	0.19765	0.68083	0.148854	0.479018
chr01_330	1	234939739	234939927	0.13987	0.00344175	0.0390776	0.222955	0.0207328	0.929762	0.0722457	0.00737125	0.056473	0.237728	0.141177	0.183285	0.000429033	0.744085	0.0385567	0.131017	0.533069	0.804535	0.631565	0.401659	0.820836	0.0530326	0.631516	0.161436	0.335393	0.0799207	0.246422	0.133162	6.07875e-11	0.0814363	0.0533762	0.51175	0.145977	0.00318415	1.64684e-07	0.490132	0.200933	0.34543	0.107382	0.550853	0.321622	0.577289	0.549153	0.968839	0.964212	0.673753
chr01_331	1	234941578	236921904	0.487396	0.00691939	0.0395443	0.228274	0.0287616	0.376	0.0450158	0.0024629	0.126156	0.177302	0.409693	0.0562977	4.13231e-05	0.264914	0.50592	0.575743	0.313487	0.738242	0.813856	0.559659	0.427731	0.08426	0.725258	0.599866	0.312607	0.469891	0.403024	0.727105	7.68735e-10	0.128268	0.035208	0.286654	0.740048	0.00172069	1.42891e-08	0.249735	0.360008	0.517467	0.0892429	0.511732	0.207058	0.809666	0.323138	0.770472	0.144672	0.575088
chr01_332	1	236922262	236922718	0.451465	0.00368803	0.170404	0.6581	0.0417847	0.749921	0.0810351	0.00413358	0.169578	0.039383	0.617219	0.0536007	0.0019111	0.45294	0.930004	0.147637	0.922227	0.958702	0.993067	0.585001	0.818388	0.0550393	0.636907	0.816328	0.317434	0.787951	0.728838	0.33797	5.55736e-07	0.354119	0.0251481	0.728135	0.687062	0.00135743	8.65857e-08	0.413727	0.239451	0.744919	0.150311	0.898556	0.0741443	0.813613	0.242048	0.80701	0.347051	0.574642
chr01_333	1	236929073	238457557	0.540173	0.00238405	0.0626007	0.44526	0.0284462	0.244144	0.00362011	0.00177663	0.0957205	0.136199	0.491139	0.0905437	0.000153548	0.193279	0.525503	0.368602	0.461034	0.767032	0.714495	0.6081	0.549296	0.0828357	0.832397	0.648677	0.208751	0.430337	0.55146	0.283638	7.2401e-09	0.253066	0.0281512	0.30753	0.798181	0.00611856	2.09776e-08	0.237384	0.545929	0.551108	0.0869713	0.795121	0.0897236	0.983421	0.235942	0.804416	0.158008	0.390865
chr01_334	1	238460639	238460763	0.226567	0.0129305	0.0292815	0.105044	0.0380774	0.543742	0.380644	0.0775943	0.368409	0.188804	0.186949	0.328495	0.00316633	0.87182	0.299278	0.204517	0.146607	0.834019	0.0578595	0.0998802	0.259418	0.324368	0.31156	0.014579	0.206517	0.00565527	0.15159	0.625661	4.47879e-08	0.0805833	0.0108068	0.16112	0.45941	0.0383151	4.90066e-06	0.2983	0.543419	0.567164	0.0651636	0.0840379	0.213804	0.0488739	0.115299	0.590453	0.734641	0.459841
chr01_335	1	238464652	241191134	0.554407	0.00196565	0.0381041	0.258908	0.0108953	0.917568	0.11607	0.0017816	0.183229	0.100341	0.306205	0.371971	0.000251713	0.758045	0.521216	0.497429	0.474353	0.776315	0.690912	0.688073	0.780792	0.0850344	0.742461	0.271747	0.314722	0.251304	0.309775	0.00610808	2.44979e-10	0.206298	0.0461355	0.479421	0.46179	0.0380923	1.13788e-09	0.678056	0.411842	0.287751	0.188879	0.431249	0.230364	0.712621	0.561318	0.586955	0.999869	0.610285
chr01_336	1	241194835	241195976	0.626836	0.00100609	0.792579	0.716173	0.00100912	0.43929	0.0549422	0.0330346	0.00492396	0.00118402	0.527713	0.110536	0.00709617	0.0623379	0.234464	0.457339	0.639776	0.655266	0.956361	0.0851798	0.816448	0.0081504	0.935332	0.660219	0.0169702	0.344079	0.753438	0.0941878	6.0067e-05	0.997163	0.00185031	0.816902	0.674286	0.000386563	0.000436516	0.0423384	0.503698	0.149843	0.0170955	0.733542	0.0103138	0.488993	0.0538883	0.195434	0.196363	0.08049
chr01_337	1	241201331	241294771	0.399444	0.00249182	0.896591	0.874009	0.00827935	0.298557	0.638449	0.01669	0.170755	0.00686151	0.879663	0.0180532	0.0206064	0.113579	0.409971	0.38365	0.689841	0.890083	0.960222	0.113586	0.853464	0.00754289	0.936599	0.752644	0.0120135	0.875501	0.978586	0.679786	0.000200855	0.984531	0.00146559	0.910644	0.751891	0.00413305	0.000100134	0.0282813	0.985576	0.204971	0.0183508	0.757982	0.0264977	0.542913	0.050765	0.171465	0.167096	0.0577857
chr01_338	1	241324687	241335030	0.895985	0.00178012	0.728903	0.897597	0.00379257	0.369515	0.415132	0.011815	0.244474	0.00635414	0.781022	0.0303036	0.00944182	0.181614	0.46631	0.391793	0.705568	0.818433	0.961318	0.143871	0.932955	0.0322683	0.937964	0.72396	0.0153513	0.871321	0.95605	0.484296	4.65291e-05	0.993711	0.00154848	0.952437	0.677881	0.00775664	2.77452e-05	0.0523882	0.506481	0.169382	0.0234856	0.759758	0.0365613	0.550555	0.0942499	0.109036	0.300712	0.0512195
chr01_339	1	241335583	241403384	0.829521	0.00294135	0.465014	0.753204	0.00420599	0.607568	0.793487	0.00479085	0.450326	0.0201864	0.840733	0.0225145	0.00427468	0.306613	0.393379	0.405871	0.887616	0.924814	0.975942	0.201919	0.909115	0.072055	0.891088	0.94507	0.0535758	0.942778	0.998588	0.70163	6.69912e-06	0.901424	0.00144945	0.982262	0.927716	0.0148721	2.03044e-06	0.114295	0.799297	0.198103	0.0408668	0.986181	0.0325781	0.797177	0.102842	0.418956	0.474736	0.11619
chr01_340	1	241404839	242743793	0.402686	0.017606	0.0142792	0.131329	0.0452321	0.328097	0.60888	0.00295546	0.504252	0.474097	0.304844	0.227408	9.00366e-05	0.655831	0.342576	0.998859	0.190971	0.871206	0.42163	0.606555	0.256662	0.144164	0.619418	0.424173	0.425379	0.198146	0.264384	0.307419	2.0493e-10	0.0838209	0.077933	0.132102	0.668114	0.0448467	3.75936e-10	0.515505	0.237745	0.640802	0.380178	0.243798	0.489281	0.622623	0.427983	0.66406	0.229183	0.650472
chr01_341	1	242755301	242755652	0.672219	0.0350792	0.0137842	0.155491	0.0330708	0.465086	0.187915	0.0167816	0.449108	0.126401	0.215176	0.709043	0.000192475	0.834623	0.429842	0.205957	0.410534	0.681181	0.394546	0.974104	0.433053	0.180488	0.517788	0.33463	0.546365	0.166934	0.152533	0.292735	2.34493e-10	0.12616	0.0774828	0.34727	0.449383	0.014774	3.07529e-10	0.943702	0.238467	0.767876	0.598906	0.313356	0.240448	0.662648	0.863443	0.873246	0.400724	0.828727
chr01_342	1	242756517	243713528	0.654734	0.0303358	0.0139727	0.155553	0.0874972	0.500769	0.140436	0.0448926	0.626508	0.507956	0.245995	0.496465	0.000141109	0.746427	0.27537	0.673155	0.325231	0.801004	0.431019	0.955083	0.300429	0.160382	0.691924	0.422853	0.443475	0.0978187	0.203276	0.161768	3.38247e-11	0.0794614	0.0965348	0.175658	0.420258	0.0166513	1.58684e-10	0.520724	0.41198	0.756038	0.710331	0.285154	0.797714	0.620458	0.620424	0.83178	0.523626	0.671921
chr01_343	1	243716274	245009969	0.826256	0.0134519	0.0101684	0.113322	0.0914124	0.812728	0.0863737	0.00891901	0.478409	0.253367	0.187889	0.598664	9.25044e-05	0.836298	0.475998	0.229698	0.195077	0.751611	0.417367	0.964321	0.382641	0.142952	0.783548	0.120445	0.657725	0.107497	0.0824069	0.286139	3.71046e-11	0.047754	0.138053	0.24891	0.21898	0.0632677	1.64838e-11	0.979933	0.241819	0.611665	0.472571	0.193818	0.709856	0.508228	0.962434	0.216035	0.839671	0.742316
chr01_344	1	245010161	245012289	0.629105	0.0446783	0.0040763	0.0622461	0.00715549	0.541142	0.279796	0.0206332	0.612628	0.625675	0.12857	0.478802	0.000429176	0.915638	0.47769	0.991288	0.141918	0.348559	0.140444	0.68847	0.274913	0.1005	0.166918	0.274959	0.845417	0.0941683	0.10566	0.618446	5.21579e-12	0.0245038	0.181177	0.0777472	0.332554	0.00540934	7.48199e-11	0.902716	0.264591	0.814478	0.573956	0.138309	0.362013	0.632693	0.422801	0.735983	0.525385	0.9683
chr01_345	1	245012368	246218669	0.561555	0.00104274	0.0537041	0.314115	0.0219554	0.888463	0.236604	0.0081323	0.0403858	0.0741273	0.249448	0.444001	0.000883171	0.176189	0.338496	0.423454	0.401436	0.904326	0.439268	0.82985	0.692857	0.000579982	0.509031	0.220149	0.3691	0.214669	0.138958	0.641373	9.18704e-10	0.126152	0.0338924	0.509489	0.811573	0.000715546	8.88213e-08	0.11191	0.235229	0.726701	0.124223	0.543131	0.103649	0.733709	0.480757	0.786525	0.955953	0.690779
chr01_346	1	246221452	246221677	0.805727	0.0037798	0.112386	0.624055	0.0297183	0.988543	0.210084	0.00433225	0.158902	0.0564543	0.29133	0.42028	0.00331312	0.445855	0.432788	0.797184	0.577363	0.914672	0.44676	0.600843	0.959108	0.00643152	0.708951	0.812962	0.341989	0.357018	0.193677	0.752258	1.55041e-08	0.15505	0.0177135	0.689143	0.701584	0.00433306	3.19713e-07	0.348844	0.907921	0.556143	0.0960268	0.821148	0.0528256	0.985549	0.239779	0.673403	0.852391	0.507668
chr01_347	1	246222336	246702344	0.478323	0.00630589	0.0836253	0.278079	0.0913394	0.707309	0.311972	0.0123661	0.203534	0.239303	0.250544	0.855932	0.00160425	0.846818	0.545453	0.479864	0.444116	0.594081	0.46071	0.875627	0.670988	0.0100938	0.750459	0.385619	0.557305	0.501995	0.133495	0.519507	3.40543e-10	0.0535279	0.0506654	0.450511	0.767199	0.007121	2.09007e-08	0.655226	0.378346	0.833815	0.205558	0.600746	0.189997	0.875729	0.550723	0.676446	0.882183	0.750951
chr01_348	1	246703888	246727176	0.93641	0.0101104	0.172616	0.558902	0.0356868	0.991064	0.695252	0.0174057	0.137973	0.266585	0.540562	0.645917	0.00294239	0.707292	0.352657	0.849057	0.802026	0.477048	0.603477	0.449323	0.849795	0.0444655	0.972972	0.805895	0.31754	0.928378	0.585662	0.812321	4.59594e-07	0.248359	0.0314033	0.881419	0.92356	0.0960929	1.67885e-08	0.609884	0.807648	0.282397	0.423961	0.74025	0.309558	0.982851	0.358097	0.65368	0.728374	0.588607
chr01_349	1	246750024	246755239	0.890295	0.0073144	0.258905	0.66538	0.0546444	0.975486	0.765785	0.0167904	0.402081	0.107609	0.591537	0.449361	0.0057279	0.697953	0.163712	0.417909	0.844842	0.639477	0.688788	0.495028	0.860619	0.0448806	0.818744	0.463925	0.205485	0.98515	0.49773	0.640262	6.79094e-07	0.286913	0.024349	0.912007	0.960049	0.101859	1.45392e-07	0.295601	0.427839	0.194263	0.325782	0.859537	0.407883	0.964799	0.45425	0.358336	0.7976	0.494356
chr01_350	1	246764015	246780492	0.756974	0.0169968	0.238727	0.64505	0.0431866	0.932625	0.367297	0.0899016	0.29233	0.151363	0.676655	0.316784	0.00667049	0.902458	0.340602	0.508644	0.811285	0.837146	0.459219	0.61181	0.960261	0.127885	0.945215	0.567779	0.22897	0.651743	0.557721	0.45531	2.31204e-07	0.235715	0.0312569	0.784721	0.970089	0.108858	1.04143e-07	0.520448	0.802967	0.174458	0.467315	0.63269	0.252925	0.687037	0.640247	0.516158	0.76144	0.519002
chr01_351	1	246780615	246804071	0.691296	0.0341689	0.232203	0.144908	0.0648847	0.465551	0.337551	0.0233723	0.706797	0.0812782	0.208895	0.769125	0.00695175	0.868798	0.38101	0.579347	0.256372	0.766203	0.083512	0.46817	0.180707	0.135685	0.0680347	0.0415175	0.0873002	0.105246	0.19643	0.126446	8.80905e-08	0.110489	0.0317647	0.437679	0.511939	0.0824829	8.47475e-09	0.211022	0.0857974	0.0890008	0.466763	0.137081	0.0609137	0.180435	0.595595	0.120195	0.767126	0.194461
chr01_352	1	246815818	246863837	0.679015	0.0569344	0.274674	0.166146	0.365538	0.445317	0.26569	0.0691015	0.948144	0.0926	0.213125	0.774432	0.00611335	0.664985	0.497017	0.770728	0.273428	0.711385	0.109971	0.522213	0.163869	0.254338	0.117453	0.0951399	0.119746	0.1305	0.320659	0.264721	3.08168e-08	0.0842781	0.0709926	0.399852	0.433514	0.0771086	2.49527e-08	0.229434	0.148248	0.14395	0.652751	0.147808	0.0819823	0.427586	0.501592	0.135422	0.544391	0.16491
chr01_353	1	246875180	246877269	0.754414	0.0023291	0.154008	0.0982807	0.220179	0.419492	0.235718	0.00629654	0.379716	0.0113995	0.300887	0.419154	0.00575798	0.401277	0.47556	0.109587	0.10169	0.571366	0.33475	0.225726	0.351909	0.130049	0.273159	0.16922	0.0825608	0.149727	0.115356	0.108334	2.39735e-07	0.0993186	0.0503941	0.318542	0.418675	0.142888	5.21174e-09	0.126583	0.223419	0.227547	0.218453	0.14576	0.0271325	0.213279	0.083192	0.0648022	0.300313	0.0760261
chr01_354	1	246880703	246889609	0.203235	0.00075954	0.0315722	0.321364	0.0222043	0.818408	0.630596	0.00107963	0.394944	0.0495861	0.312003	0.574613	0.000373738	0.632898	0.284698	0.161693	0.227123	0.689083	0.401975	0.591964	0.664058	0.0516451	0.743725	0.295566	0.39308	0.248919	0.101001	0.935752	4.18523e-09	0.0542115	0.07059	0.49395	0.37454	0.0348596	7.1421e-10	0.317323	0.353402	0.682105	0.099318	0.419613	0.156373	0.776031	0.219804	0.248124	0.87477	0.332484
chr01_355	1	246891761	246891887	0.377203	0.000368762	0.0572299	0.192845	0.0070477	0.684131	0.487295	0.00233489	0.227326	0.0452361	0.220227	0.530457	0.00208654	0.687758	0.574353	0.103812	0.231895	0.64896	0.465006	0.325778	0.72104	0.0352543	0.916365	0.266502	0.30473	0.0742307	0.112973	0.875436	2.09244e-08	0.0755136	0.046703	0.53211	0.423566	0.0270029	7.80985e-09	0.159574	0.339293	0.565099	0.125796	0.544679	0.227576	0.807786	0.230439	0.309137	0.864424	0.350282
chr01_356	1	246892444	246898878	0.495137	0.00201698	0.0479124	0.21616	0.0134008	0.947676	0.473775	0.00647558	0.280683	0.137807	0.207967	0.540415	0.000746854	0.947164	0.433582	0.49555	0.23373	0.908306	0.454406	0.576532	0.674821	0.039192	0.822984	0.280283	0.425651	0.0371578	0.17922	0.500636	5.71188e-09	0.0710899	0.0610538	0.702682	0.622882	0.0204228	4.44289e-10	0.479734	0.403722	0.558528	0.405199	0.486321	0.482243	0.972876	0.456166	0.666321	0.977179	0.469307
chr01_357	1	246900589	247191012	0.545838	0.001271	0.0449952	0.575279	0.0857019	0.968215	0.186842	0.00208302	0.371801	0.271023	0.450413	0.37496	0.000853389	0.948147	0.686799	0.797693	0.372056	0.86356	0.545239	0.793694	0.677372	0.104879	0.985406	0.627095	0.32747	0.374681	0.34075	0.369548	9.98821e-09	0.177006	0.0198928	0.580711	0.682863	0.0301532	5.04882e-09	0.736332	0.776432	0.360862	0.404798	0.446682	0.293694	0.975585	0.517668	0.647407	0.930144	0.453736
chr02_001	2	2785	3747016	0.526988	3.70607e-09	7.65013e-08	1.05296e-09	6.15227e-08	4.0405e-10	1.37039e-06	1.68193e-10	0.00111656	6.0896e-07	4.48753e-07	6.42696e-10	0.00218665	2.62065e-06	0.0198837	0.00502126	8.1464e-06	2.76241e-06	1.19846e-05	5.03466e-09	1.93085e-09	0.00807488	1.22819e-09	8.29068e-08	4.99452e-10	0.00057599	0.000147389	0.0986506	1.06287e-06	1.48706e-10	3.62913e-13	1.19545e-11	6.5831e-14	0.0770551	3.43611e-07	1.06954e-07	1.66362e-05	0.000769008	9.5245e-08	1.60588e-10	9.30281e-10	1.44846e-06	1.82892e-20	3.21466e-09	1.73801e-08	6.39523e-09
chr02_002	2	3748142	3758567	0.687075	3.64198e-06	0.000273507	8.74623e-07	0.00624211	1.15653e-07	0.0175342	0.00108286	0.11944	0.000341777	1.52554e-05	3.26844e-06	0.00623227	0.00129895	0.324346	0.0318689	0.00187268	0.000306134	0.000392019	2.77175e-05	6.30965e-06	0.353143	1.67702e-06	4.21341e-06	9.16431e-07	0.00439253	0.0029891	0.958234	7.00288e-06	3.14916e-07	1.8834e-06	1.3186e-08	7.10039e-06	0.221104	2.43094e-05	0.00091498	4.00972e-05	7.75262e-05	2.33549e-05	0.000135497	2.99243e-05	0.00105052	7.50043e-11	2.34223e-06	5.32253e-05	1.86394e-06
chr02_003	2	3758771	4181456	0.801549	4.3351e-09	3.16679e-09	8.05998e-11	4.6513e-09	3.19265e-11	3.70852e-07	6.7808e-12	7.72446e-05	4.72164e-08	7.23501e-08	5.12943e-11	0.00115474	1.41415e-06	0.00199277	0.00346383	2.66176e-06	2.1744e-09	2.25349e-08	9.84651e-11	3.89803e-10	0.031518	5.00559e-10	1.23294e-10	3.41655e-13	3.1955e-05	1.19024e-05	0.324792	3.83147e-08	3.69622e-13	3.94173e-13	8.47146e-16	2.10086e-13	0.119255	5.8142e-10	1.11909e-08	9.2331e-06	2.19501e-05	7.09507e-09	1.1185e-11	3.02429e-10	4.14767e-07	3.50213e-24	3.57579e-11	2.09396e-10	3.72221e-11
chr02_004	2	4192076	4201388	0.242966	0.136896	0.0131543	0.0120715	0.219254	0.0332213	0.573884	0.309915	0.36698	0.0769648	0.0914128	0.0188324	0.0270194	0.507686	0.000102604	0.95413	0.0399185	0.0017832	0.000445168	0.0542248	0.0501797	0.54724	0.0130766	0.141433	0.0311454	0.677505	0.0611832	0.100562	0.0334834	0.000979454	0.00332374	0.000221897	0.0143254	0.435914	0.0461178	0.235008	0.834353	0.000771108	0.55957	0.00568328	0.199413	0.0169983	0.00219193	0.00636929	0.0371182	0.00641648
chr02_005	2	4201443	4201895	0.563399	9.14962e-05	6.04009e-05	1.89692e-05	6.62686e-05	0.000108725	0.00202302	0.000109874	0.0311028	0.000410565	0.00158756	5.09599e-06	0.00203755	0.0662432	0.000113018	0.151962	0.00706719	9.6544e-07	2.03463e-08	3.34979e-05	0.000145567	0.856747	7.78571e-06	0.000160072	9.88608e-06	0.00522474	0.00466158	0.210945	1.0876e-05	1.24992e-06	8.3545e-07	1.53435e-09	1.99952e-06	0.616921	4.5164e-05	0.000668234	0.0798036	0.000103499	0.000151573	8.21627e-06	4.79081e-05	0.00074376	2.73784e-12	5.24939e-06	0.000123205	2.47474e-05
chr02_006	2	4207937	4224074	0.559847	2.21096e-06	8.76933e-09	1.53072e-09	1.36186e-08	1.86528e-09	3.14591e-05	3.81843e-08	0.00315984	2.8689e-06	6.55234e-07	1.71655e-10	0.000557419	0.00149219	0.0458963	0.0355158	2.37873e-05	3.63009e-09	1.4093e-10	2.79135e-09	1.56583e-08	0.152632	1.15196e-09	1.52636e-08	1.59239e-11	6.17909e-05	7.0537e-06	0.112992	1.22309e-08	1.56384e-11	4.31619e-10	8.57322e-15	4.57717e-11	0.142169	3.39943e-10	2.6709e-06	0.00143162	5.45861e-07	1.17359e-07	1.20767e-08	5.0316e-09	2.10689e-06	8.61038e-20	8.65863e-10	2.52554e-09	1.8103e-10
chr02_007	2	4229855	24450733	0.965256	5.95228e-08	4.97923e-11	6.25972e-12	1.63649e-12	7.13397e-10	1.89445e-07	1.90422e-15	0.000322447	1.89607e-09	1.4952e-08	7.32541e-09	1.25626e-05	4.18224e-06	0.0589197	0.00408122	1.74927e-07	1.72709e-11	5.17209e-08	1.76057e-10	2.06837e-09	0.00719922	1.82701e-10	3.39967e-11	7.45147e-12	2.25865e-06	9.88473e-07	0.871236	1.66915e-11	5.29635e-12	1.59791e-10	3.16306e-16	2.63784e-16	0.0510969	1.18862e-12	2.00941e-08	2.83467e-08	0.000646184	1.73669e-12	3.38179e-11	1.71626e-10	3.13696e-08	3.2322e-25	1.00181e-12	1.26409e-10	2.00514e-10
chr02_008	2	24452678	24454977	0.937441	3.05762e-07	4.03805e-10	6.77498e-11	7.35699e-09	6.72136e-09	4.86622e-06	6.23493e-05	2.45995e-05	4.42982e-08	2.91856e-09	2.91796e-07	6.25323e-08	3.49081e-07	0.792262	6.77727e-05	9.87051e-07	2.312e-07	2.6007e-05	8.85749e-08	1.3512e-08	8.31503e-06	4.55136e-07	3.78906e-09	4.68889e-09	2.19102e-05	6.50313e-08	0.00754656	9.69062e-09	1.94689e-11	2.6356e-07	3.76643e-10	3.78149e-14	0.00119331	3.18115e-06	1.28359e-09	3.77519e-08	0.000507793	7.33418e-11	4.03097e-09	1.10331e-08	2.28289e-07	1.65871e-15	7.56099e-09	2.34601e-07	8.73328e-08
chr02_009	2	24455016	24464633	0.748652	2.19663e-08	8.88057e-12	4.21691e-11	1.18136e-11	1.54977e-08	1.13453e-06	1.88001e-06	0.000100387	2.8357e-07	1.25408e-09	6.726e-08	4.3992e-05	1.19776e-07	0.23399	1.35433e-05	6.61035e-07	4.65459e-12	6.49863e-07	1.66123e-09	1.85918e-10	0.000608671	6.67787e-11	7.17287e-12	2.21493e-08	8.71706e-08	1.55619e-07	0.00705417	1.46538e-11	1.34806e-13	5.65118e-11	6.77171e-15	2.15695e-13	0.174415	5.18425e-08	1.91185e-09	4.20597e-09	0.000694807	9.53637e-12	2.57671e-10	1.79433e-08	3.97028e-08	7.92664e-25	1.48347e-10	9.60478e-12	1.54215e-07
chr02_010	2	24467064	27295005	0.378476	5.06888e-09	1.68279e-17	5.74974e-16	2.13651e-13	5.71751e-15	1.03757e-09	4.35154e-10	5.79099e-06	1.18133e-09	7.85069e-12	1.37562e-11	6.07405e-06	5.62907e-14	0.361944	2.09746e-06	5.39501e-12	3.32158e-14	1.01129e-11	8.42884e-15	3.10935e-15	0.000118386	6.94928e-17	8.40054e-15	1.90321e-14	8.06788e-10	6.91981e-10	0.0553371	1.7262e-17	1.88879e-18	8.03476e-17	7.16184e-20	6.61655e-16	0.0129046	2.9461e-10	1.17697e-14	2.53078e-10	1.28721e-06	9.46426e-15	4.27394e-17	8.59193e-16	1.82782e-12	1.31346e-40	3.45643e-15	3.70292e-17	4.67649e-13
chr02_011	2	27295408	30518673	0.571457	5.84633e-07	1.45343e-12	1.91831e-11	1.58426e-08	4.98904e-11	3.03257e-05	0.000679779	2.88497e-05	1.55588e-06	1.81373e-08	4.9488e-09	2.44981e-05	3.33448e-10	0.37252	4.55119e-07	1.21535e-07	1.13409e-12	1.00634e-07	1.39113e-10	3.60572e-12	0.000606919	3.38016e-08	1.57911e-10	1.0296e-09	1.1189e-09	4.48396e-06	0.333396	6.30804e-12	1.78521e-13	1.46297e-13	3.40553e-17	1.38129e-12	0.0902941	4.35659e-06	4.51805e-12	1.39368e-06	0.000178119	1.75403e-09	2.07079e-12	5.16944e-10	3.70122e-07	1.72019e-27	3.34268e-10	9.02721e-16	1.13448e-07
chr02_012	2	30521923	34528972	0.273921	2.9392e-05	5.33989e-13	4.87071e-09	7.40252e-09	8.71497e-11	0.000150737	0.0105484	0.0281042	1.18732e-06	3.12545e-09	4.81427e-08	5.37355e-06	1.18098e-08	0.558607	0.00111399	7.96764e-08	6.09315e-10	1.07852e-07	2.14051e-09	3.88993e-10	0.0110928	1.7003e-06	2.41522e-10	2.28707e-11	1.99357e-06	7.48317e-07	0.289315	6.89996e-10	2.54657e-13	9.69327e-12	1.89905e-14	2.16982e-12	0.0134648	8.56272e-07	1.20998e-10	4.29148e-07	3.13608e-05	6.33343e-06	1.27938e-11	2.30191e-05	9.51041e-06	3.01645e-21	2.46772e-11	2.80951e-14	1.04409e-09
chr02_013	2	34538784	34544573	0.719649	0.0488501	0.00263147	0.00133631	0.552275	0.00353514	0.558057	0.185533	0.800157	0.0463528	0.00219675	0.157492	0.000136846	0.224213	0.30857	0.013517	0.00140322	0.186088	0.000334301	0.00122956	0.00170471	0.454636	0.105118	0.00272871	0.0364424	0.0423775	0.0332481	0.878816	0.00087708	0.0192046	0.00167815	0.000872041	0.0304836	0.241842	0.0518935	0.157132	0.0486398	0.0667626	0.361018	0.00149752	0.315725	0.00310991	0.00229913	0.0299505	0.191927	0.0195055
chr02_014	2	34552819	34590562	0.166816	0.900661	0.0753398	0.135566	0.661389	0.102224	0.569946	0.369205	0.647135	0.557435	0.318383	0.865215	0.106378	0.453655	0.271308	0.597299	0.0407589	0.349252	0.0151708	0.0450154	0.0997511	0.543428	0.294945	0.164615	0.579069	0.769464	0.283282	0.904691	0.0235753	0.230358	0.190547	0.0457325	0.830748	0.0349008	0.12588	0.832185	0.557312	0.11879	0.709379	0.0856676	0.275182	0.201243	0.332374	0.670634	0.692159	0.27895
chr02_015	2	34591061	34591537	0.339693	0.251028	1.77169e-05	0.000978793	0.0115517	7.32707e-07	0.457593	0.101513	0.871475	0.00426571	0.00136126	0.00624316	2.69926e-05	0.000635836	0.726126	0.00631338	0.00162839	0.00113517	0.00384471	0.000119886	0.00139991	0.00253492	0.331393	0.00408601	0.00144865	0.0340922	0.013845	0.939977	5.77076e-06	0.00124455	0.000729416	2.51061e-06	0.000820197	0.0213112	0.00688318	0.00389549	0.0256341	0.00592159	0.0140349	6.02014e-05	0.0110897	0.00844091	2.62788e-06	0.00125512	0.000269875	0.0117203
chr02_016	2	34594144	35829478	0.808039	6.12478e-08	1.68237e-18	1.04333e-11	1.17256e-14	5.95051e-15	6.00723e-05	8.82198e-05	0.00172416	1.35077e-08	8.55121e-10	2.7701e-12	1.6256e-07	7.87895e-15	0.083246	9.56447e-08	3.77061e-10	1.90087e-15	6.55758e-07	1.18432e-12	1.56996e-13	7.48952e-07	6.95238e-10	4.31093e-13	3.23992e-14	3.35219e-09	2.37e-08	0.0751903	1.19765e-15	3.44937e-17	3.54039e-17	9.41136e-18	1.11868e-16	0.0359649	4.31782e-11	8.70174e-14	2.56191e-09	8.94682e-05	3.81096e-13	1.36349e-13	3.56547e-08	1.91626e-10	1.25663e-28	1.54529e-13	1.60114e-18	2.86395e-12
chr02_017	2	35831295	35841452	0.57872	0.00898555	0.00634632	0.000922425	0.0105824	0.00286176	0.125554	0.0144238	0.50424	0.0186204	0.00582497	0.0429502	0.0051947	0.0109571	0.411753	0.0129543	0.04381	0.00039533	0.0811634	0.00197669	0.0199253	0.014734	0.0112501	3.35057e-05	0.00411199	0.0598208	0.0347253	0.482176	0.00106618	0.000273802	0.00328489	0.000138478	5.55401e-05	0.615907	0.0247392	0.00116375	0.00605063	0.594302	0.00270547	0.00473165	0.00693695	0.000938021	8.50231e-08	0.000699107	0.00122414	0.0153866
chr02_018	2	35850977	41091569	0.330317	3.91463e-07	4.27154e-17	4.32703e-12	3.81415e-11	5.25155e-14	0.00175462	0.00317191	0.0057636	4.6576e-07	1.26269e-07	4.0879e-11	6.08019e-06	1.28362e-12	0.537928	5.22306e-07	2.14242e-09	4.00471e-13	3.49762e-06	6.6965e-12	8.66069e-12	2.25646e-06	3.9689e-09	1.36056e-09	6.96091e-12	7.1509e-08	6.55895e-07	0.0245936	1.64053e-12	5.05696e-14	2.20549e-13	3.27729e-18	2.22929e-14	0.148577	5.82233e-07	8.40507e-14	2.90446e-08	1.26116e-05	1.10709e-09	8.37239e-13	2.29928e-09	1.70691e-10	7.84859e-26	1.29313e-10	1.82523e-18	7.06766e-10
chr02_019	2	41091632	41099392	0.0747182	0.000146676	1.11611e-12	9.05426e-08	2.22484e-10	2.88885e-08	0.00497103	4.40773e-06	0.000577597	2.19505e-05	0.00330013	1.6671e-07	0.00124425	8.42118e-10	0.162389	0.00082945	3.04397e-06	1.95018e-10	0.00231724	1.53916e-07	8.25288e-09	7.34469e-05	9.97646e-07	3.19782e-06	1.14589e-08	1.60986e-05	2.80317e-05	0.0605482	7.2322e-09	1.56007e-11	1.87465e-10	1.43901e-12	1.57511e-12	0.562469	5.32035e-06	5.63627e-10	5.42819e-06	4.94392e-06	6.77306e-09	6.82332e-09	6.46731e-08	1.0002e-06	8.24365e-19	9.71491e-08	2.7452e-11	5.56192e-08
chr02_020	2	41104738	52119167	0.635298	3.80234e-07	2.15646e-14	7.8393e-12	1.15763e-06	3.95356e-12	0.0772525	0.000807056	0.0301439	3.21739e-06	3.17338e-08	4.2474e-10	1.34559e-05	6.62499e-14	0.200819	6.92317e-08	3.6272e-09	4.33693e-12	2.60383e-08	2.44931e-08	2.28266e-09	0.00122613	6.48782e-08	1.6262e-09	4.48378e-11	1.36391e-07	7.73416e-07	0.749923	1.30536e-14	3.7292e-15	9.96477e-13	7.93232e-20	2.10996e-13	0.157802	4.0955e-07	4.33298e-09	3.63989e-08	3.31338e-05	4.56794e-08	1.30498e-12	1.69103e-11	4.72058e-09	5.75844e-22	3.91468e-12	7.55362e-17	2.43224e-09
chr02_021	2	52120412	52127405	0.29035	6.16431e-06	1.3922e-10	2.22374e-12	9.08148e-06	3.95348e-10	0.00780714	5.86789e-08	0.0217882	1.51342e-05	7.47309e-08	4.38353e-10	0.0002563	1.64207e-08	0.0345698	6.64412e-07	3.31926e-07	1.86072e-12	5.719e-08	1.05565e-08	9.77635e-10	0.00203944	5.46691e-10	8.21175e-10	1.11626e-11	8.78025e-07	1.99898e-06	0.654965	5.22749e-14	1.03281e-13	2.51477e-11	1.74585e-19	7.17992e-15	0.50413	2.14853e-08	8.14542e-09	1.48545e-05	0.00019296	1.28764e-08	6.74891e-11	1.5502e-10	2.23347e-08	4.03501e-20	2.63742e-11	3.72677e-15	1.24624e-09
chr02_022	2	52128333	52592722	0.211373	1.73285e-06	3.92761e-12	4.58932e-13	2.09933e-05	3.49398e-11	0.016797	4.46737e-07	0.00341519	8.59836e-06	6.8637e-08	2.78003e-10	8.86746e-05	4.70786e-09	0.124635	1.20481e-07	1.13718e-07	2.33895e-13	4.15823e-07	1.74986e-08	1.11202e-10	0.000974206	2.54218e-09	3.09348e-10	8.66661e-12	1.54967e-07	1.44693e-06	0.793791	6.33123e-13	1.99159e-14	9.07764e-11	5.27806e-20	5.76111e-15	0.283339	2.71656e-08	1.57404e-08	4.75585e-06	0.000124654	8.36735e-09	1.72137e-11	2.25382e-09	1.42102e-08	1.43557e-19	4.40286e-12	2.7039e-15	1.10265e-09
chr02_023	2	52605073	52608386	0.000339369	0.226433	0.100855	0.182261	0.33385	0.0907994	0.684213	0.271726	0.0546095	0.734662	0.0655824	0.0224436	0.00417034	0.94746	0.502604	0.0849061	0.34865	0.00154672	0.0179286	0.43005	0.553713	0.114446	0.295596	0.303074	0.186081	0.14708	0.0344121	0.675973	0.0928905	0.0482993	0.362132	0.00247697	0.0041131	0.338603	0.294676	0.54574	0.499512	0.179012	0.478253	0.191991	0.167927	0.122885	0.156717	0.0703437	0.0839841	0.17251
chr02_024	2	52612258	52635047	7.12387e-05	0.746496	0.29898	0.857014	0.612334	0.168332	0.432111	0.633589	0.35178	0.839754	0.296916	0.1293	0.150371	0.724178	0.266292	0.474368	0.753705	0.186554	0.222999	0.879565	0.986781	0.0425349	0.615562	0.927205	0.471955	0.50655	0.221374	0.541286	0.739911	0.305838	0.713729	0.229534	0.102997	0.266039	0.627825	0.817653	0.166873	0.118242	0.940505	0.674251	0.468981	0.923543	0.571854	0.232283	0.705186	0.224345
chr02_025	2	52641453	52643644	0.0053927	0.0189946	0.00270111	0.00550694	0.00413944	0.000797738	0.227325	0.149534	0.742231	0.117848	0.0022051	0.000137169	0.0251465	0.0467124	0.762187	0.117152	0.101051	6.47106e-05	0.00460456	0.0453783	0.0198592	0.134866	0.0280784	0.0307765	0.00727624	0.0412468	0.0265344	0.825004	0.00520739	0.000622582	0.00295227	1.27851e-06	2.1776e-05	0.639952	0.0501823	0.0393726	0.0120119	0.00374633	0.0491718	0.00252399	0.00132465	0.0858675	0.000150893	0.00182951	0.00072791	0.0124388
chr02_026	2	52643997	75227046	0.912489	7.93938e-08	8.49824e-18	1.0766e-16	2.99579e-13	2.45505e-12	1.80398e-05	2.00019e-07	1.29705e-07	4.15681e-09	6.67737e-09	8.27829e-14	9.11523e-08	4.47674e-13	0.753899	1.908e-12	6.87288e-10	5.52102e-15	3.37918e-07	7.58575e-14	2.65834e-17	0.000639691	5.45825e-12	7.41364e-14	1.53604e-14	2.38179e-11	3.43744e-09	0.0138115	2.05996e-15	6.35891e-20	8.10021e-13	2.41083e-22	4.48374e-18	0.232926	7.39633e-13	6.06748e-12	1.67534e-09	6.76036e-07	1.15917e-14	2.04636e-11	3.33434e-16	2.7352e-12	1.36619e-26	3.86664e-18	6.87778e-18	1.1691e-10
chr02_027	2	75227117	75227201	0.707017	0.0456113	0.000448842	7.32447e-06	0.356659	6.49189e-05	0.232673	0.996373	0.243379	0.0533023	7.37029e-05	0.0806804	0.00141526	0.240868	0.27755	0.00271572	0.000680874	0.00183541	2.84961e-07	0.000161436	0.00524617	0.340809	0.0115687	1.51879e-05	0.00293341	0.00164842	0.000257691	0.344505	2.38615e-07	4.82499e-05	0.010133	1.5223e-05	0.017109	0.606746	0.00803082	0.00960206	0.0147096	0.000316583	0.442494	0.000271782	0.356541	0.00179895	0.0135483	0.000294573	0.00791815	0.0017074
chr02_028	2	75227571	77830735	0.368134	0.000625121	3.58807e-09	3.83583e-08	2.93011e-07	4.94724e-05	0.0235871	0.00488901	0.00139529	0.000810791	1.06296e-06	1.29675e-06	0.021182	2.40103e-06	0.838872	0.00698858	2.68879e-06	2.92989e-08	0.000112834	1.49978e-05	5.83686e-08	0.0789488	5.80083e-06	7.2746e-06	1.75796e-06	0.000722637	0.000314334	0.170598	1.10112e-07	2.23454e-10	2.87341e-08	3.88194e-11	1.85379e-07	0.385877	2.64137e-08	5.03518e-05	1.99455e-05	7.45569e-08	6.03379e-06	4.66079e-07	1.18451e-05	3.06635e-05	3.02183e-11	2.7107e-08	3.9691e-11	2.33883e-05
chr02_029	2	77840187	77840195	0.959269	0.0062749	9.96035e-06	4.48189e-07	1.36796e-06	2.08048e-06	0.0776837	3.29332e-06	0.0127243	0.0270828	0.000350686	6.79376e-05	0.108798	0.000339371	0.934317	0.000285283	0.00163238	1.51829e-06	0.000102609	5.31662e-06	2.15917e-05	0.00336185	4.94693e-06	4.14505e-06	7.39104e-07	0.0420082	0.00381727	0.177276	1.14287e-07	3.33208e-07	3.32149e-06	9.27647e-07	9.87785e-05	0.605706	5.59623e-06	0.000139288	0.0198027	4.29212e-05	7.14524e-06	0.000219492	6.11844e-06	0.000244842	4.02149e-07	3.58314e-08	0.000179163	4.21912e-06
chr02_030	2	77842821	81641037	0.121525	0.00121133	1.60776e-09	4.08221e-08	1.21237e-08	3.06935e-07	0.100866	0.0557991	0.0294408	0.00562759	3.20516e-06	7.27128e-08	0.0282357	5.76285e-06	0.217882	0.00576258	7.21985e-06	3.92067e-07	0.000919134	6.30661e-07	1.30908e-07	0.0964199	1.12786e-06	3.33287e-06	9.42117e-09	0.00126427	0.000841938	0.424964	1.86026e-08	6.28993e-11	1.01655e-11	6.16386e-11	4.15914e-08	0.0886484	1.02283e-06	1.35104e-05	0.00474083	1.3843e-06	7.66652e-07	4.32824e-06	3.91323e-05	9.93972e-05	3.85586e-11	1.0269e-09	1.66102e-10	2.9653e-07
chr02_031	2	81641616	81650103	0.525146	0.0750053	2.27612e-05	0.0293744	0.0107931	3.10502e-06	0.20744	0.187682	0.00176874	0.464773	0.116788	0.0068326	0.161496	0.0772706	0.461806	0.528883	0.0178243	2.05641e-05	0.0135646	0.0388454	0.0219048	0.355865	0.0608953	0.271992	0.00102392	0.313946	0.052807	0.641688	0.000102132	0.000158905	0.00378642	1.87897e-06	0.00371437	0.233978	0.512	0.171321	0.22007	8.28428e-07	0.603009	0.0226638	0.451143	0.0033731	0.064671	0.000495893	0.00550672	5.41735e-05
chr02_032	2	81650322	81650327	0.277449	0.368781	5.99542e-07	0.000990488	0.57406	5.18961e-09	0.612728	0.0547687	1.04406e-05	0.886652	0.0239113	0.0380398	0.146652	0.903902	0.159667	0.748452	0.000839127	3.64827e-08	3.67594e-06	0.0488792	0.01357	0.00199933	0.00220047	0.0400975	2.17169e-05	0.717019	0.00144508	0.895585	1.07599e-07	9.82846e-06	0.0125351	5.11925e-08	0.0753394	0.262696	0.667289	0.454144	0.250568	2.69565e-09	0.896587	0.0063418	0.288724	0.00160227	0.528851	4.04316e-05	0.0207433	2.02194e-06
chr02_033	2	81651675	81800372	0.280151	0.00246692	1.13217e-09	3.04518e-10	1.26874e-09	5.35619e-08	0.0906571	0.0145718	0.0444803	0.000833514	2.87089e-06	3.91141e-07	0.0367006	1.23681e-06	0.0484985	0.00948557	6.05019e-07	5.59544e-09	0.000154068	1.1164e-09	1.42352e-08	0.0626853	3.84833e-07	1.32491e-06	5.68251e-10	0.00038967	0.000138226	0.379787	3.79614e-10	3.1468e-12	1.23254e-12	2.57397e-11	6.03325e-09	0.194236	2.10356e-07	1.87483e-07	0.00762723	3.31293e-07	2.68784e-08	3.54393e-08	0.00012978	9.12527e-07	2.17335e-13	2.01829e-11	5.53846e-12	3.19095e-09
chr02_034	2	81803475	81804007	0.373918	0.00390877	1.14478e-07	1.90606e-09	4.69678e-08	8.63906e-07	0.234359	0.0111343	0.0387518	0.00153548	0.000141246	9.81154e-07	0.101235	1.2587e-05	0.0940966	0.0182331	7.30404e-06	7.7214e-07	0.000496166	1.05227e-08	1.21663e-07	0.0530853	3.38701e-06	4.97391e-06	1.06686e-08	0.000618852	0.00068673	0.130459	4.74006e-08	9.15264e-11	1.48153e-10	5.36674e-10	2.74823e-08	0.402803	1.60043e-08	2.97228e-07	0.0486396	1.35637e-05	6.84242e-08	9.83107e-08	9.34163e-05	4.13229e-06	4.21747e-13	9.44122e-10	2.98795e-10	2.86982e-08
chr02_035	2	81807044	86802346	0.111909	0.000439547	8.25902e-12	5.26831e-11	3.22187e-10	5.58428e-10	0.500325	0.127229	0.0414522	0.000104884	2.74943e-07	2.80193e-11	0.000616842	3.32279e-10	0.463126	0.000406086	1.06365e-07	3.17712e-13	1.0816e-06	2.51784e-10	1.2875e-08	0.287299	7.7318e-08	1.23711e-06	7.63227e-10	1.18721e-05	8.39432e-07	0.0222649	1.05471e-10	2.17184e-12	6.73173e-13	3.62931e-17	1.43418e-13	0.191597	6.5955e-09	9.41337e-08	0.000120087	1.89412e-08	1.31682e-08	1.38952e-09	1.49767e-06	1.09326e-06	2.07738e-10	5.61269e-14	3.21428e-15	3.30078e-10
chr02_036	2	86806582	86823917	0.644985	0.000257886	8.38683e-10	2.42425e-08	1.18687e-08	7.07107e-09	0.196077	0.000469613	0.000641554	0.000347881	3.48678e-07	6.27879e-10	0.000333071	1.54921e-11	0.00405232	0.000537353	7.38525e-07	1.1742e-09	0.000129473	2.10238e-09	4.77315e-13	9.40609e-05	4.50976e-07	1.23373e-06	5.15356e-07	6.33263e-05	1.85248e-05	0.298403	2.36078e-10	4.16128e-09	4.83128e-11	1.07283e-12	1.27547e-12	0.0105768	3.0827e-06	7.18104e-08	0.00178363	7.17632e-07	1.89822e-07	7.09994e-09	7.20316e-06	2.77009e-06	5.67589e-09	1.25969e-09	1.36815e-12	5.81164e-07
chr02_037	2	86825257	87777488	0.527541	0.225246	0.0280218	0.00402516	0.0614281	0.0378741	0.579564	0.655111	0.284797	0.0396965	0.0416082	0.0678947	0.142927	0.00260814	0.343655	0.035769	0.0183689	0.663929	0.299316	0.0103747	0.0173736	0.0117243	0.0461885	0.0227897	0.0602452	0.108708	0.0291875	0.392925	0.0205179	0.0152842	0.0499913	0.0856865	0.00784963	0.350666	0.0394294	0.0164255	0.153817	0.410268	0.0346493	0.0132929	0.0200725	0.0193489	0.0239938	0.145694	0.00968016	0.0887635
chr02_038	2	87805783	89408107	0.10828	2.87762e-08	1.37613e-08	3.22127e-11	2.15436e-07	5.933e-06	7.02638e-06	0.000101055	0.000145809	2.69961e-05	1.17152e-08	4.20091e-09	0.000816509	7.68596e-09	0.0459062	2.1677e-06	9.80066e-09	2.24415e-10	1.55648e-07	1.49882e-11	5.17511e-12	0.00518578	8.92585e-09	3.25591e-10	5.85527e-06	4.5218e-08	2.91077e-06	0.0823482	1.88571e-11	1.20829e-10	2.0246e-11	1.14661e-13	1.91477e-13	0.0366764	8.78796e-08	1.6537e-09	0.000177591	4.39967e-10	5.28638e-09	5.55726e-09	1.61571e-07	1.01708e-06	3.37239e-13	5.50976e-09	5.59896e-12	1.78575e-06
chr02_039	2	89572002	89875029	0.015037	0.0107774	0.00701606	0.0014914	0.0240065	0.0196284	0.452408	0.131576	0.131331	0.007492	0.0048539	9.62513e-05	0.0349129	8.68345e-05	0.277882	0.00374817	0.002889	0.000559299	0.00817861	0.00287906	0.00244835	0.0234515	0.0133027	0.00356238	0.0452534	0.00872168	0.0020589	0.00611269	0.00279499	0.00759144	0.000537918	0.000200802	5.95119e-05	0.0659885	0.00817908	0.00481916	0.00217459	0.29062	0.0111909	0.00472617	0.0155824	0.00101721	0.000449774	0.00674976	0.000122812	0.0130658
chr02_040	2	89875222	89912072	0.0809477	0.00928654	0.0521508	0.00627918	0.0859619	0.113877	0.214954	0.0822664	0.0394327	0.0258852	0.0749386	0.01145	0.161229	0.00232089	0.240961	0.00926678	0.0365652	0.00500389	0.0258505	0.0294231	0.0167062	0.0317679	0.0178947	0.0192734	0.183015	0.00918637	0.00831505	0.0179445	0.0187568	0.111332	0.0138143	0.00484815	0.000785482	0.251166	0.00667192	0.0126795	0.00309107	0.822012	0.0262722	0.0418837	0.0610723	0.00560921	0.00207561	0.0339102	0.00340783	0.0537498
chr02_041	2	89938570	91068464	0.126097	0.392288	0.250624	0.144379	0.0432056	0.689489	0.402335	0.264848	0.234963	0.453363	0.458391	0.285954	0.785676	0.426676	0.192122	0.108892	0.471659	0.263644	0.220249	0.106744	0.132847	0.0755172	0.128406	0.253168	0.856307	0.637867	0.188994	0.0454735	0.395909	0.449907	0.0418203	0.408191	0.0578818	0.718849	0.252962	0.250671	0.161245	0.749107	0.197796	0.27656	0.0949846	0.236657	0.159795	0.204816	0.517909	0.613219
chr02_042	2	91080821	91165212	0.419475	0.901648	0.32472	0.31543	0.444312	0.25977	0.991411	0.624589	0.526288	0.68407	0.92177	0.440606	0.536987	0.616214	0.0454801	0.378982	0.513084	0.779119	0.767333	0.416177	0.0186955	0.188732	0.281652	0.396518	0.788496	0.452798	0.767922	0.919382	0.193721	0.675764	0.461999	0.80707	0.391655	0.323448	0.0348249	0.529725	0.0412933	0.297521	0.489753	0.37748	0.484101	0.735921	0.235036	0.479204	0.645795	0.799049
chr02_043	2	91171467	94698534	0.429596	0.0482014	0.0693321	0.0427633	0.0458601	0.0578955	0.847397	0.354115	0.497934	0.316211	0.279824	0.10019	0.981034	0.0872709	0.0539769	0.134979	0.146942	0.208813	0.0697837	0.0313093	0.0199725	0.0591013	0.0206176	0.0576929	0.226895	0.172728	0.185005	0.314437	0.218685	0.0863526	0.0111938	0.105656	0.0071034	0.189702	0.0948407	0.0861153	0.0519007	0.141615	0.0156675	0.101138	0.0266302	0.138194	0.017452	0.0624866	0.0903851	0.173444
chr02_044	2	94705115	97221655	0.254228	1.87634e-06	3.41156e-08	6.36443e-08	8.06191e-05	0.00120477	0.000197066	0.000180145	0.00263974	8.27213e-05	1.07883e-05	7.75489e-07	0.0264829	5.81876e-05	0.651327	0.000132877	1.90311e-05	0.000247671	0.082888	3.61509e-08	2.94219e-09	0.000165839	2.70098e-07	5.87448e-07	5.66193e-06	1.31467e-07	5.24661e-06	0.251635	0.000168066	3.91083e-07	3.43649e-07	1.60696e-05	6.42305e-08	0.00503549	3.4075e-06	1.02558e-05	0.000148905	4.47021e-05	4.23463e-07	1.38519e-05	1.35348e-05	4.29238e-11	5.04761e-11	1.57994e-07	1.72253e-07	8.54125e-06
chr02_045	2	97229065	97240901	0.824337	0.00247102	0.000175345	0.00118096	0.0206999	0.00198039	0.41673	0.186074	0.131822	0.13248	0.00891669	0.00310192	0.157198	0.000156437	0.568936	0.0251206	0.0049793	0.000304619	0.128304	0.00737372	0.000450905	0.00740273	0.000753806	0.0267646	0.00240438	0.00102455	0.0089694	0.631999	0.00540698	0.00146824	0.000144082	0.000734651	0.00084067	0.271702	0.0106599	0.00510508	0.0129769	0.0342902	0.00492912	0.00303629	0.00956221	0.000222789	0.000191453	2.02236e-05	7.65076e-05	0.000809007
chr02_046	2	97250053	97391787	0.947806	1.90894e-05	9.41162e-08	1.91296e-06	0.000167059	0.00011077	0.0361987	0.0573994	0.336298	0.000879551	7.87822e-05	1.22902e-05	0.026143	5.44836e-06	0.301543	0.00085895	6.57999e-05	1.44415e-06	0.0065611	0.000250557	2.6354e-07	0.00125928	3.80588e-07	0.000761265	1.87356e-05	1.80177e-07	2.1042e-05	0.590616	0.000198256	3.85899e-06	8.08929e-08	1.61232e-06	4.77325e-09	0.0207069	0.000515245	4.37212e-06	0.0243735	0.000266384	6.03091e-06	0.000133044	0.00279554	3.7244e-08	2.9111e-07	2.48324e-07	1.03271e-08	7.76069e-06
chr02_047	2	97429512	97484645	0.874803	0.059326	0.00159322	0.0151503	0.00984297	0.0187405	0.100395	0.448168	0.943786	0.0708023	0.157199	0.00765491	0.494572	0.0125219	0.232389	0.0688547	0.00783203	0.000623682	0.107944	0.119213	0.008781	0.11037	0.0478436	0.113558	0.0147048	0.0172394	0.0637177	0.77144	0.106786	0.00604899	0.00105071	0.00518514	0.00261995	0.016656	0.00702401	0.00867727	0.474459	0.0289942	0.00414117	0.0696474	0.537632	0.00556366	0.00695347	0.00534743	0.00167851	0.00238634
chr02_048	2	97507180	97528622	0.525343	0.0845668	0.0092886	0.0243941	0.092206	0.0342219	0.218814	0.0423487	0.849032	0.0576924	0.315361	0.00324571	0.695857	0.030385	0.108173	0.0361939	0.042558	0.000712179	0.233054	0.134035	0.0320657	0.0687233	0.332906	0.138525	0.0414426	0.0747071	0.176681	0.925494	0.215219	0.0254646	0.0087843	0.00894506	0.0184777	0.0522704	0.0139016	0.0138553	0.750164	0.274045	0.00876931	0.21638	0.107797	0.0266271	0.00403492	0.0431816	0.00468273	0.0347225
chr02_049	2	97533311	97543745	0.344894	6.92423e-05	2.46357e-05	2.77372e-06	0.00479979	3.55817e-05	0.159236	0.00345509	0.164739	0.00330702	0.000668722	2.0759e-06	0.0271323	5.31779e-06	0.0742379	1.41553e-05	6.76054e-05	1.76324e-05	0.0101172	0.000343584	2.56995e-05	0.00567397	9.29948e-05	0.000310048	4.5174e-05	5.68377e-05	0.000516875	0.774089	0.0013632	3.01284e-05	5.60945e-07	3.02989e-06	3.82547e-06	0.00600928	0.00188645	1.68234e-07	0.0371562	0.0138152	9.59422e-06	0.00136189	0.0254088	8.92865e-07	3.67382e-07	1.16644e-06	6.11411e-06	3.69255e-05
chr02_050	2	97545637	97607625	0.694333	5.18653e-05	1.88402e-06	2.29802e-07	0.00263986	4.35345e-05	0.0518579	0.0127685	0.320184	0.00161698	0.00016814	1.78949e-07	0.0122809	3.76777e-06	0.0655235	1.02561e-05	6.07919e-05	8.71747e-07	0.00297825	6.88568e-05	1.29902e-05	0.0083454	3.41975e-05	7.45572e-05	3.89239e-06	2.8651e-05	3.64362e-05	0.792077	0.000519233	2.51764e-06	7.56453e-08	5.99341e-07	3.12699e-07	0.0406797	0.000258033	7.06616e-08	0.0222632	0.0113494	1.67821e-06	0.000202413	0.00477725	1.24421e-07	9.83468e-08	4.67599e-08	2.99399e-07	7.66507e-06
chr02_051	2	97610607	106251790	0.939248	0.031681	0.00398752	0.00643295	0.104358	0.0102386	0.025125	0.32822	0.369028	0.0340811	0.0486105	0.000577273	0.427313	0.0146958	0.859926	0.125132	0.00392597	0.129366	0.196512	0.00657771	0.0173432	0.0151359	0.0167517	0.0531043	0.0223614	0.00791049	0.0173127	0.537246	0.0376775	0.00406376	0.00748574	0.0470505	0.0146341	0.0068277	0.0867964	0.00869709	0.0472482	0.0724265	0.0155368	0.0139244	0.0188467	0.000322417	0.00793606	0.011866	0.00859823	0.00495952
chr02_052	2	106253687	108186431	0.82307	0.0120767	0.00946255	0.00101962	0.0655065	0.00937231	0.105979	0.540618	0.175846	0.00248934	0.0139448	0.0001188	0.244998	0.0072474	0.58395	0.0441896	0.00219679	0.164809	0.147943	0.00294664	0.000178125	0.0475589	0.00193893	0.00161253	0.0400355	0.00125562	0.00334792	0.125884	0.0136904	0.00110754	0.000358148	0.00210693	0.000931845	0.00403535	0.00538126	0.00891283	0.00522869	0.0104938	0.0114427	0.00144641	0.00329115	0.000496321	0.00433768	0.00906767	0.00252262	0.00398712
chr02_053	2	108187008	130510327	0.555358	0.178671	0.0139868	0.0073675	0.0323793	0.0673406	0.60674	0.524957	0.513775	0.15862	0.162655	0.00630917	0.181751	0.036155	0.807644	0.0445526	0.0337355	0.0118016	0.148325	0.0226476	0.00700093	0.556794	0.00351151	0.011019	0.0991358	0.225939	0.079348	0.256857	0.167996	0.00174439	0.0152832	0.00162954	0.0122565	0.553459	0.0247461	0.0114079	0.405233	0.000114625	0.0543506	0.0143361	0.0142998	0.0255754	0.0775738	0.049177	0.00904628	0.0714385
chr02_054	2	130510354	130590959	0.478554	0.394436	0.670738	0.355536	0.566394	0.318828	0.0168335	0.720656	0.871579	0.243196	0.25964	0.45166	0.301962	0.642015	0.13696	0.210502	0.567312	0.648964	0.209195	0.346739	0.251885	0.0983337	0.644475	0.255309	0.478861	0.503168	0.286197	0.186885	0.0911154	0.316228	0.388149	0.298221	0.123457	0.913715	0.760317	0.576769	0.873511	0.0781479	0.39745	0.413589	0.180918	0.24275	0.274565	0.404607	0.70644	0.633205
chr02_055	2	130591347	188893376	0.879883	0.000403363	5.5409e-05	5.52826e-05	0.0560831	0.00154498	0.0304393	0.0201579	0.00950505	0.0396865	0.0382418	0.000475062	0.0686685	0.00260638	0.738881	0.00395562	0.0718518	3.02232e-05	0.0859542	0.000600623	0.000120514	0.0782894	0.00115837	0.00106292	0.0109607	0.00346187	0.0225363	0.0257965	0.00122898	0.00230313	0.00426831	0.00175461	0.000333264	0.144542	0.0028543	0.00651721	0.0148467	0.0210234	1.34962e-05	0.0100604	0.00328909	0.010763	0.000226601	0.0035567	1.53041e-05	0.0064555
chr02_056	2	188894012	192711166	0.92347	0.000508376	7.60542e-15	7.76122e-08	6.1931e-05	6.64001e-09	0.179551	0.558228	0.933816	0.000104534	1.45859e-07	1.01931e-06	1.10294e-05	1.34586e-05	0.46273	0.0138053	5.32794e-08	6.9453e-07	1.753e-09	1.81624e-10	1.96615e-08	0.0405555	2.55133e-10	1.57132e-06	2.68351e-15	0.000129135	3.70262e-07	0.00691145	8.6252e-09	4.21125e-12	3.08993e-10	5.14773e-12	1.58869e-07	0.00557333	1.01496e-05	1.55989e-09	0.00928347	1.14661e-14	1.13927e-08	1.33614e-09	4.6463e-09	4.99034e-07	1.22142e-12	1.16693e-12	2.17492e-10	1.59469e-10
chr02_057	2	192711277	208063201	0.867241	0.00010571	2.51577e-10	1.35325e-06	0.00107642	6.87862e-06	0.0663188	0.529811	0.20112	0.000187988	5.07107e-07	5.47104e-05	0.000410263	0.000187346	0.639576	0.0175704	1.97935e-05	0.00013277	3.78686e-05	1.28114e-06	9.3878e-06	0.0502541	9.82453e-09	7.89951e-05	1.50674e-09	2.17186e-05	2.13874e-06	0.0218407	0.000317626	9.04647e-09	1.46066e-08	2.32511e-08	7.25897e-07	0.081099	3.13393e-06	3.4542e-08	0.000378116	3.52763e-11	2.21056e-08	1.88043e-07	1.26381e-09	4.08044e-05	2.06569e-09	1.39419e-10	2.96001e-06	1.03755e-06
chr02_058	2	208063424	208067722	0.00249517	0.139812	0.034263	0.00104552	0.184902	0.230434	0.294872	0.038493	0.00675816	0.0899001	0.00122551	0.0103241	0.432903	0.252487	0.126011	0.0958597	0.0353258	0.07588	0.121451	0.0348496	0.0418985	0.00577281	0.0130924	0.0110167	0.199768	0.0162167	0.0130027	0.0159876	0.0488287	0.00386313	0.00911562	0.0212736	0.0229705	0.645891	0.0223352	0.0489429	0.118958	0.00406556	0.00307152	0.00324109	0.0037452	0.131474	0.00290655	0.110995	0.0493405	0.152335
chr02_059	2	208067765	229462159	0.219468	0.00521514	0.062779	0.000277374	0.0464654	0.0258885	0.428056	0.237044	0.455578	0.00777188	0.000394272	0.00394377	0.166391	0.101001	0.610504	0.137867	0.00699982	0.128145	0.00575625	0.0270229	0.226245	0.239719	0.000380221	0.00087577	0.0281463	0.00114735	0.00451757	0.0131677	0.0387707	0.000301631	0.00684986	0.0100755	0.0461804	0.0130377	0.0124076	0.0291815	0.0121326	0.0382663	0.0104856	0.0073649	0.00122745	0.0283072	0.00321035	0.0137846	0.035173	0.0180886
chr02_060	2	229464892	229465129	0.257869	0.00100996	0.00926759	0.00386508	0.00072809	0.0255685	0.203648	0.0115474	0.0742377	0.00141786	0.00114998	0.0253468	0.00130505	0.00322892	0.0706612	0.0224893	0.0160675	0.639555	0.0744317	0.00729689	0.00102047	0.00419976	0.355286	0.00178941	0.0408692	0.000185208	0.00649002	0.160902	0.22021	0.1943	0.0253256	0.0615896	0.000615868	0.00700898	0.338719	0.00168842	0.0224668	0.623076	0.0105069	0.00260528	0.0037464	0.00260734	0.00448394	0.0132682	0.0175407	0.0454325
chr02_061	2	229465194	242377418	0.732504	0.00156577	0.000111811	0.00176086	0.0103181	0.00308056	0.146961	0.100493	0.0185741	0.000774934	0.0016288	0.00911661	0.00258821	1.05974e-05	0.906289	0.0377619	0.00147797	0.0746759	0.00407636	0.00165677	0.00449483	3.50516e-06	0.155548	0.0065626	0.00265892	3.6657e-05	0.0177321	0.247513	0.0927477	9.8608e-05	0.040165	0.00921444	0.00114779	4.52055e-07	0.223854	2.1984e-05	0.144254	0.0115526	0.00450173	0.00304755	0.000159398	0.00545281	0.00515634	0.000916739	0.00339551	0.0117622
chr02_062	2	242381714	242420085	0.658351	5.42565e-06	0.000808859	0.000106146	0.0293076	0.00774072	0.00256652	0.00470216	7.99292e-05	0.00192732	0.00421195	0.0827843	0.00526076	7.60058e-06	0.170312	0.000196456	0.00153737	0.0156346	0.0104821	0.00031645	0.000728608	1.35828e-08	0.0054444	0.00596953	0.00145538	1.35696e-05	0.0119972	0.661764	0.0069144	0.000209708	6.71498e-06	0.00131133	0.000111157	7.08895e-06	0.0278044	2.85223e-06	0.700904	0.128054	2.42922e-06	0.000410615	0.00030721	8.25012e-06	2.7429e-05	0.000826359	0.000110335	0.0176838
chr02_063	2	242421369	242432070	0.515941	0.000189495	0.000325301	0.000278493	0.0512147	0.00707902	0.0378738	0.0969491	0.000851127	0.00060728	0.00091106	0.242445	0.00455737	5.62466e-05	0.750893	0.000422579	0.000690445	0.00397789	0.00176302	0.000641226	0.000112421	5.77143e-08	0.0899527	0.00116394	0.00233324	2.24542e-06	0.00631285	0.0758713	0.00503316	0.00195026	0.00483768	0.00372079	0.000304522	1.71453e-06	0.0170054	2.71315e-05	0.223573	0.0103692	0.000214571	0.000464909	0.000378924	4.41519e-05	0.001809	0.000538242	0.000897707	0.0175337
chr02_064	2	242564140	242686328	0.630419	0.0138137	0.00872702	0.0127468	0.0436217	0.0298531	0.709242	0.251837	0.113982	0.0155423	0.0462126	0.0629799	0.0539474	0.00489399	0.841232	0.0543141	0.0119769	0.0559776	0.129056	0.0481685	0.0149742	0.00310341	0.0739007	0.0807458	0.0360489	0.00338127	0.0230648	0.284529	0.123148	0.00412263	0.123504	0.010135	0.00310998	0.00116023	0.0182489	0.00203583	0.423789	0.000968214	0.0128736	0.0252473	0.0186963	0.016448	0.0455053	0.00193065	0.0191438	0.0441429
chr02_065	2	242686343	242738130	0.967734	0.00196587	0.00178449	0.00511403	0.224701	0.000805614	0.0327771	0.589994	0.0100405	0.000900231	0.00366893	0.0976426	0.0971048	0.00253809	0.611472	0.0355303	0.00971578	0.0116087	0.0308158	0.00256978	0.0336989	0.000704627	0.00203167	0.00681416	0.00250598	0.000117417	0.0160067	0.111904	0.0215325	0.0193924	0.00565528	0.00761005	0.00057414	0.00306852	0.076352	0.00154577	0.0646893	0.00935807	0.000364752	0.0134025	0.000286715	0.00210286	0.00756039	1.3773e-05	0.00280984	0.00292798
chr03_001	3	35346	6188117	0.052634	8.50412e-07	1.70234e-12	1.28956e-11	2.54077e-06	1.54583e-11	1.1471e-05	0.000139922	0.00276669	1.78531e-09	1.15455e-12	9.27401e-11	1.58576e-05	4.50458e-07	0.187277	4.79629e-09	3.45821e-11	1.75545e-05	1.2171e-07	9.75467e-13	1.27798e-09	0.00405464	3.45275e-08	1.20597e-10	4.10925e-12	3.37945e-10	2.52795e-10	0.00370445	4.83264e-11	5.04451e-11	3.89946e-08	4.15869e-14	5.46091e-13	0.21713	1.3042e-07	6.89237e-08	1.88424e-07	2.89198e-07	1.48171e-09	7.21811e-12	4.05206e-07	3.83779e-11	1.57163e-10	1.37131e-11	1.05642e-11	6.33803e-10
chr03_002	3	6188499	6189424	0.321669	0.224348	0.0103012	0.000149966	0.203992	0.000616211	0.0808675	0.762502	0.0744641	0.0442698	0.00200617	0.136438	0.0671356	0.77737	0.461795	0.088664	0.0172841	0.00302079	2.64729e-05	0.00420331	0.0739835	0.0739143	0.00221865	0.00433228	0.00828485	0.0044944	0.000719655	0.223842	1.36334e-07	0.00412979	0.038414	2.42158e-05	0.00446382	0.318752	0.204127	0.567893	0.00581791	0.00397576	0.0638133	0.00703736	0.168174	0.0101439	0.0813021	0.00291303	0.00916757	0.0041674
chr03_003	3	6189439	6191975	0.0777053	0.923176	1.17503e-06	7.79484e-05	0.0550965	1.9597e-08	0.630779	0.281093	5.54282e-07	0.122965	0.000191783	0.0217976	0.0109784	0.160748	0.883433	0.276708	8.16349e-05	3.70813e-06	1.36375e-09	0.00638948	0.00134027	3.37718e-06	0.00605855	0.00387551	0.000770451	0.00889228	6.14494e-06	0.115687	1.16561e-09	8.63044e-06	0.0356875	1.93143e-08	0.000328734	0.532813	0.271045	0.250191	0.0971563	9.28793e-07	0.0041541	1.86551e-05	0.107571	0.00224066	0.131756	0.000193318	0.00252251	2.25363e-05
chr03_004	3	6198313	6199630	0.0900795	0.0148397	6.37202e-08	3.64657e-07	0.0592353	2.3399e-07	0.0688122	0.168824	0.0160082	4.99806e-05	4.49899e-07	9.5561e-05	0.000901352	0.0131329	0.367776	0.00185732	4.24768e-06	9.6937e-06	6.5349e-08	7.95992e-07	5.60904e-05	0.00235517	6.59574e-05	4.09376e-06	5.71371e-07	0.000101345	3.55972e-07	0.15636	3.43366e-10	3.38262e-07	6.91422e-05	6.7875e-10	8.63689e-06	0.508349	0.000815627	0.000985251	0.00103506	1.12296e-05	5.18332e-05	1.84839e-07	0.0103613	6.06533e-07	1.65489e-05	8.60919e-07	6.58076e-07	6.77175e-07
chr03_005	3	6199720	6621544	0.266266	1.71286e-05	5.17948e-10	9.14465e-10	9.31408e-05	1.68347e-09	5.2277e-05	5.15101e-06	0.010958	2.2158e-09	2.31931e-12	1.51414e-08	6.6008e-06	7.392e-06	0.229759	5.3371e-07	2.63904e-10	1.4375e-05	1.95976e-06	2.08227e-12	1.10548e-07	0.00624227	8.77592e-07	3.89274e-10	1.4104e-10	3.90835e-09	8.08007e-11	0.0522007	5.12707e-10	7.50818e-10	4.26809e-08	1.18493e-13	2.34074e-13	0.0790996	2.96441e-07	1.22629e-06	3.13307e-07	2.8385e-07	8.39986e-10	1.03252e-10	8.40082e-07	3.4343e-10	1.07529e-10	7.25584e-11	2.84395e-11	1.28683e-09
chr03_006	3	6626129	6630079	0.543276	3.45992e-05	4.78899e-07	3.66951e-08	1.20623e-05	2.61932e-08	5.54951e-07	1.25113e-05	0.0140001	3.10959e-08	6.33979e-09	4.40077e-07	3.40527e-05	8.07625e-05	0.954081	0.000108921	1.15768e-07	1.39495e-05	2.86118e-05	7.76933e-10	8.4532e-06	0.00294894	5.54403e-07	1.66316e-09	7.63481e-10	3.84499e-08	3.07074e-09	0.814377	3.0967e-08	3.05835e-08	8.39684e-07	1.13473e-10	2.05874e-11	0.601793	1.4445e-07	3.09185e-06	3.51338e-05	0.00101887	3.51792e-08	2.3318e-09	1.33719e-06	1.72235e-07	1.91437e-08	4.63335e-09	1.76081e-08	1.16474e-08
chr03_007	3	6630249	21959368	0.0841772	0.000105166	2.31636e-09	6.16422e-09	0.000112814	4.49073e-09	7.56389e-05	2.06622e-05	0.100347	9.78249e-10	1.10198e-12	2.45399e-07	6.30966e-07	5.20892e-05	0.756041	9.36827e-06	3.36384e-10	0.000359114	2.99936e-07	3.39028e-11	2.29668e-06	0.0125182	1.30827e-05	7.70187e-09	2.65678e-08	1.79967e-08	1.50083e-10	0.112845	5.93057e-09	1.28811e-09	9.00993e-08	4.77177e-10	1.86922e-11	0.0674962	3.82257e-06	4.09329e-06	3.2862e-07	1.73139e-05	1.33679e-05	1.41282e-08	2.11774e-05	1.32727e-10	4.17645e-08	2.23266e-11	3.75241e-09	1.40002e-08
chr03_008	3	21960384	21960835	0.292081	0.0913042	0.000359123	0.000546027	0.414969	0.0029606	0.42557	0.367454	0.0338524	0.00669948	0.000293907	0.026485	0.00243465	0.0366566	0.0907954	0.0340629	0.000501973	0.10962	3.71637e-05	0.00617338	0.000395542	0.426332	0.0202026	0.00438415	0.00317069	0.00463879	0.00307443	0.196356	0.00118981	0.000148178	0.0633646	0.00388658	0.000181361	0.634857	0.067791	0.144956	0.158477	0.00535838	0.0105585	0.000116024	0.0447273	0.0142879	0.00600625	0.0020825	0.00262385	0.00530686
chr03_009	3	21961472	37961933	0.302496	0.000189854	1.80559e-05	4.59323e-07	0.0345799	6.52537e-06	0.00859503	0.0379076	0.13648	2.23195e-06	4.36253e-07	0.000100433	9.25682e-06	0.000361606	0.13897	0.00449696	7.5112e-07	0.0805629	6.5794e-06	9.67121e-05	2.18573e-05	0.013687	3.40026e-05	6.74415e-06	9.55555e-06	1.40425e-06	1.14873e-05	0.258336	6.10568e-06	2.98628e-05	0.00128352	1.42149e-05	2.34834e-07	0.365816	0.000263208	0.00209088	3.36128e-05	0.00522549	0.0086806	3.05506e-07	0.00957654	5.80734e-07	0.000827768	7.53936e-07	3.88357e-08	3.15075e-05
chr03_010	3	37962111	41236725	0.0281685	1.97596e-06	3.05944e-06	2.28569e-07	0.00560531	2.26558e-05	0.000191366	0.00210536	0.0263765	3.55925e-08	3.33388e-10	5.29507e-05	3.04269e-07	0.00296015	0.450188	0.000170538	1.31718e-07	0.00400358	2.06124e-07	2.93943e-06	3.98159e-05	0.00936982	5.3722e-06	6.36308e-07	4.98423e-06	1.18985e-08	4.13219e-07	0.0364749	1.92737e-06	5.33105e-06	4.08453e-05	3.21394e-08	2.39086e-10	0.585713	8.99258e-05	0.00248576	2.61248e-06	0.00284031	0.000573319	3.57485e-07	0.00100097	9.78823e-07	6.95577e-06	2.52159e-08	6.37214e-09	8.71004e-06
chr03_011	3	41237147	41254521	0.717205	0.056805	0.018058	0.0150505	0.663933	0.0509714	0.796659	0.391867	0.430862	0.0166271	0.00277744	0.140345	0.0307137	0.26655	0.0647987	0.350883	0.0181526	0.105939	0.00397386	0.134423	0.175721	0.0516244	0.475567	0.05692	0.0365417	0.0160195	0.0647134	0.685852	0.00958069	0.0490281	0.355554	0.0152424	0.000881848	0.303992	0.820692	0.215623	0.0680554	0.342014	0.336033	0.0835493	0.115074	0.0111409	0.0902829	0.00365868	0.0100049	0.116216
chr03_012	3	41254574	47453514	0.12758	0.00158033	0.00168802	8.60616e-05	0.334279	0.000364241	0.00471704	0.0114029	0.0071508	0.00137241	3.51784e-06	0.0511941	0.000280446	0.0334421	0.589577	0.000267556	0.00030053	0.045645	0.000181816	0.00139058	0.00158378	0.126838	0.0088796	0.0013637	0.00402265	0.000242827	0.00465577	0.0895029	0.000380564	0.000692804	0.10339	7.0036e-05	1.33051e-05	0.796605	0.0117072	0.0587686	0.000171209	0.15336	0.0404271	7.07247e-05	0.0302993	2.67307e-05	0.00193996	0.000214242	2.25826e-05	0.0159167
chr03_013	3	47466827	50907199	0.538894	0.00135421	0.000175061	0.000270405	0.337988	0.000130181	0.00552121	0.0102863	0.0027529	0.00872589	0.000121116	0.00276446	5.01419e-06	0.000439712	0.690901	8.06108e-05	0.00840581	0.0343536	0.00289784	0.00501122	0.00100068	0.0144813	0.449192	0.0138016	0.00462013	0.0110663	0.00517162	0.135516	0.000267123	0.00192315	0.00300269	0.000559902	2.90305e-06	0.274179	0.170324	0.00979513	0.0012932	0.00334423	0.0144133	0.000343237	0.00220064	0.000637222	0.00242718	0.000185275	0.00047866	0.0617424
chr03_014	3	50907409	50930456	0.171151	0.000285987	0.0124455	0.00408846	0.262738	9.4584e-05	0.14253	0.137343	0.0129546	0.0139492	0.000454254	0.0540672	7.6747e-07	3.13644e-05	0.687379	0.00134483	0.0384933	0.188627	0.00250629	0.0150022	0.00868982	0.000539599	0.0801744	0.0193277	0.010933	0.00810334	0.0110936	0.00218917	0.0010404	0.00984004	0.103215	0.00770688	0.000638535	0.0953278	0.0948179	0.109423	0.000800916	0.0455777	0.0598192	0.00132693	0.00593146	0.000783672	0.0380619	0.000986482	0.00478343	0.0655524
chr03_015	3	50935762	52997965	0.65341	0.00305704	0.00102938	0.000145936	0.656342	0.000293303	0.0182963	0.0239784	0.0170884	0.00693147	6.16035e-05	0.0850792	6.45135e-07	0.00294377	0.360036	0.000234689	0.00370572	0.0867302	0.000493299	0.0189418	0.000863344	0.00824004	0.287363	0.0118252	0.00627582	0.00122297	0.00983273	0.194056	3.76518e-05	0.000540831	0.0247869	0.000676738	4.89982e-05	0.0889564	0.0526981	0.0686037	0.0169792	0.0446943	0.0502981	0.00094688	0.00341431	0.000134899	0.00578235	0.000310695	0.000586848	0.0850828
chr03_016	3	52997990	52998252	0.86928	0.00727381	0.00259819	0.000847473	0.189629	0.00031006	0.0476287	0.0108187	0.052299	0.00831931	0.00019723	0.0187014	0.000125584	0.0112558	0.892014	0.000477004	0.0054261	0.0369477	0.00105412	0.0100255	0.0010287	0.0389039	0.24858	0.0127911	0.00828242	0.00212831	0.00379812	0.315105	0.00113308	0.00212085	0.00646622	0.000487591	9.63449e-05	0.349547	0.0737819	0.0320553	0.0978605	0.0287791	0.0156238	0.00313069	0.00158624	0.000680474	0.00568873	0.000967893	0.00101125	0.0531443
chr03_017	3	53003415	53014718	0.474754	0.17638	0.0435994	0.035521	0.330855	0.00492868	0.0444151	0.234577	0.217141	0.135296	0.0103039	0.247922	0.0157213	0.219867	0.294809	0.0107482	0.137338	0.0343446	0.00643337	0.0689506	0.0523404	0.298438	0.11743	0.0818094	0.0904665	0.183322	0.0580906	0.32794	0.0177692	0.0673582	0.051734	0.0179384	0.0380136	0.129072	0.248433	0.102012	0.146422	0.250797	0.0978051	0.0720405	0.0179716	0.114609	0.0500985	0.0259571	0.160105	0.0343716
chr03_018	3	53016385	65163493	0.262721	0.00016616	0.000628088	3.60961e-05	0.0761997	0.00163524	0.00199013	0.00760852	0.000861818	0.000825133	7.64311e-05	0.0521217	4.81198e-05	0.000362277	0.649032	5.53363e-06	0.00307933	0.000128778	7.78779e-05	0.0126965	0.000521725	0.023881	0.382644	0.00301873	0.00346991	0.00115969	0.00499132	0.159252	1.98761e-05	0.00125405	0.00392529	0.000151748	4.94711e-05	0.0863302	0.00340272	0.041924	0.00047898	0.0348424	0.0119458	0.000499672	3.82953e-05	1.48462e-05	0.000854325	0.000121499	2.93629e-05	0.0368405
chr03_019	3	65164276	65174743	0.916527	0.243394	0.0339182	0.0896094	0.542878	0.0771604	0.906887	0.573502	0.728564	0.0637018	0.0245801	0.472191	0.063329	0.0287353	0.368394	0.0398542	0.00636506	0.21243	0.0321216	0.164403	0.107605	0.297683	0.78165	0.0701451	0.162469	0.0368925	0.208787	0.962809	0.0665681	0.0694808	0.0491497	0.0285418	0.0419844	0.213111	0.255168	0.25829	0.00469062	0.0232577	0.577888	0.0471239	0.0309873	0.00279412	0.367341	0.190883	0.0328449	0.201693
chr03_020	3	65174908	65178573	0.386029	0.0213918	0.00056707	0.000515925	0.592364	0.000627179	0.341696	0.485204	0.84197	0.00426178	0.00100013	0.00161621	0.0338158	0.00167197	0.418735	0.123361	0.000388891	0.0802538	6.20852e-05	6.64859e-05	0.0068412	0.172486	0.0639107	0.00158264	0.00734251	0.0188218	0.0113141	0.478863	0.000473319	0.000291354	0.00137493	4.19839e-05	0.000508894	0.117411	0.0055195	0.0107095	0.000192475	0.000854051	0.0761292	0.000262599	0.0258464	9.93829e-05	0.0139128	0.00350564	0.000132679	0.0145768
chr03_021	3	65178579	65185493	0.86322	0.362183	0.043356	0.0873543	0.840729	0.176038	0.247488	0.729165	0.945628	0.0952128	0.0324998	0.818607	0.177428	0.0435079	0.560222	0.0618449	0.00246901	0.471123	0.0182375	0.134336	0.175723	0.482169	0.397786	0.0900567	0.427284	0.0758064	0.394792	0.753352	0.0319812	0.152425	0.0841093	0.0280666	0.0259446	0.0621714	0.10577	0.142568	0.176313	0.0395716	0.181504	0.0621801	0.0831544	0.0145735	0.249998	0.384505	0.0145407	0.438964
chr03_022	3	65191390	75503861	0.860601	0.000434059	0.000146663	1.43572e-05	0.138682	0.000385699	0.00115676	0.0186468	0.0631552	0.000381058	7.13856e-06	0.026907	3.62683e-05	0.00446321	0.330985	4.36742e-06	6.31019e-05	0.00345714	0.000230579	0.00111085	0.0042381	0.138251	0.0125104	0.000464593	0.00048499	0.00111157	0.000294837	0.0622364	3.81131e-06	0.000309125	0.00416089	1.48524e-05	1.23382e-05	0.0816157	0.000544561	0.0271425	0.000246408	0.0600441	0.0275069	4.98247e-05	0.00040732	8.14876e-06	0.000848131	9.80933e-05	3.16983e-05	0.0060364
chr03_023	3	75509798	75651240	0.841887	0.825631	0.0876158	0.120131	0.00918841	0.00110032	0.969815	0.493375	0.132365	0.190125	0.208138	0.19412	0.0487232	0.0335895	0.0340216	0.435992	0.0317218	0.302917	0.0215769	0.108037	0.0731023	0.303051	0.330751	0.400287	0.149244	0.378665	0.239446	0.82268	0.0638715	0.0455726	0.0700784	0.010828	0.0281196	0.109457	0.079759	0.20013	0.131374	0.00226452	0.21802	0.169523	0.35132	0.0333804	0.27118	0.0249899	0.0258068	0.104837
chr03_024	3	75655240	75722584	0.965373	0.471194	0.127365	0.140872	0.0603248	0.0306977	0.43369	0.984658	0.0244739	0.242512	0.324532	0.191685	0.124719	0.01845	0.0691815	0.112244	0.15238	0.0841718	0.0206058	0.277908	0.0308336	0.00324176	0.567191	0.510972	0.159508	0.664902	0.19538	0.771924	0.0428578	0.0360878	0.10212	0.0211634	0.0734089	0.0638028	0.181871	0.238916	0.118319	0.000534829	0.250003	0.185719	0.214933	0.0411202	0.558505	0.109075	0.033317	0.229113
chr03_025	3	75728075	82658939	0.607947	0.00111946	2.1929e-06	3.09406e-05	0.0618768	0.000281643	0.00385836	0.0705838	0.00736779	1.24044e-05	9.01253e-06	0.00940105	1.00166e-05	2.13312e-06	0.299922	0.000651861	3.51036e-05	0.00102809	0.0010407	0.000306817	3.16868e-06	0.00020584	0.0219679	0.000272958	0.000126242	0.000154902	0.000175253	0.250532	1.08061e-06	1.42436e-06	0.00069358	1.06301e-06	1.82548e-06	0.00202515	1.72328e-05	0.00252664	0.0126979	0.00564851	0.00585262	7.74602e-07	2.22649e-05	2.80714e-07	0.000124022	4.08792e-05	2.22772e-08	0.00115101
chr03_026	3	82669180	82669234	0.975092	0.000763437	0.000295694	0.000114285	0.121224	0.00191508	9.08838e-05	0.184611	0.0437604	0.000325951	0.000264117	0.00535511	0.000286084	2.68864e-05	0.298072	0.0568418	0.000927323	0.00324219	0.00480069	0.00123369	2.34043e-05	0.000851252	0.00125942	0.000707277	0.000813043	0.00225989	0.00408069	0.161447	5.05116e-05	0.000284022	0.000912526	2.77622e-05	6.54897e-05	0.0175336	2.39389e-05	0.00940577	0.0527654	0.0158349	0.0146311	3.64657e-05	7.47215e-05	1.70098e-05	0.000119348	0.000607105	6.74866e-07	0.00320286
chr03_027	3	82672164	84784827	0.839806	6.53778e-05	4.23145e-05	4.03929e-05	0.140177	0.00400818	0.000858613	0.0538987	0.000981256	2.69981e-05	7.75657e-05	0.00232639	0.000144643	1.03179e-06	0.280146	0.000933898	0.00106451	0.00189511	0.00415	7.2997e-05	5.48193e-05	4.29703e-05	0.00223617	9.03639e-05	0.000305868	0.000201406	0.00123991	0.184908	3.8902e-05	6.39032e-05	6.10212e-05	3.26351e-05	6.13495e-06	0.0184132	1.18957e-05	0.00367963	0.0318094	0.0729559	0.000759907	2.86506e-06	9.69957e-07	2.82904e-07	5.6278e-06	0.000602411	1.23385e-07	0.00151748
chr03_028	3	84784852	84785291	0.480909	0.0276528	0.0113786	0.0278092	0.435134	0.0190076	0.0453573	0.890454	0.0872153	0.0850062	0.0166807	0.0287068	0.0387451	0.00153981	0.666119	0.118297	0.139924	0.0482725	0.0495123	0.0232473	0.0154457	0.0129012	0.0248017	0.0925373	0.0459433	0.0166961	0.129907	0.0558579	0.00191562	0.0195345	0.00252718	0.0012839	0.00338963	0.346877	0.00504256	0.217047	0.125768	0.00915114	0.0832318	0.0485741	0.000389613	0.00141506	0.00363681	0.0397911	0.000282026	0.0473569
chr03_029	3	84788975	90585553	0.836481	0.000183259	3.90841e-06	4.1655e-06	0.038345	0.000748713	0.000305162	0.0218896	0.0384196	3.90463e-05	9.22398e-06	0.000202259	0.000309418	7.64161e-05	0.642173	0.00167402	0.000115168	0.000130899	2.81075e-05	1.69973e-05	4.72726e-06	0.0465083	0.000201105	6.18969e-05	5.52873e-06	5.00479e-05	0.000317815	0.0342547	2.37517e-06	1.61437e-05	1.24861e-05	2.39601e-06	4.45012e-07	0.111741	1.8996e-07	0.00130078	0.0338627	0.00455027	0.001518	9.5226e-06	1.20708e-05	2.74724e-06	7.80998e-06	4.01758e-05	7.61671e-09	8.76221e-05
chr03_030	3	95002169	100419654	0.803712	0.685403	0.000807558	0.000539792	0.475719	0.0415649	0.0161294	0.748908	0.409378	0.0733815	0.0266727	0.00184873	0.0424788	0.0683236	0.077467	0.012872	0.0188245	0.339588	0.00152997	0.00232829	0.000287625	0.344759	0.0797154	0.000504373	0.00612862	0.00658797	0.00200579	0.153228	0.00304431	0.00131233	0.00384238	0.00788149	0.000177308	0.988253	0.1096	0.0270954	0.000937178	0.0378187	0.482087	0.000968574	0.000791824	0.00250938	0.00105594	0.00654954	0.000382569	0.00659525
chr03_031	3	100427167	100427990	0.0489847	0.675561	0.0693778	0.421319	0.0896504	0.223175	0.120908	0.029	0.609625	0.615221	0.439599	0.330512	0.430728	0.0616781	0.452053	0.8473	0.169845	0.285882	0.552338	0.220751	0.134346	0.286525	0.854117	0.285822	0.130055	0.808775	0.227416	0.107576	0.137513	0.263641	0.0875078	0.458234	0.0547777	0.230869	0.699066	0.206	0.206681	0.377843	0.284147	0.131701	0.304771	0.684651	0.40583	0.170705	0.0493478	0.243933
chr03_032	3	100428086	100432112	0.0453243	0.70728	0.0655311	0.368376	0.0474107	0.0896955	0.0624687	0.0389151	0.526522	0.935385	0.726437	0.457302	0.58059	0.242199	0.538579	0.967869	0.378508	0.0801971	0.252278	0.271511	0.356892	0.486691	0.301668	0.453722	0.14882	0.975574	0.301771	0.548673	0.0713114	0.268951	0.0569119	0.14629	0.123529	0.445693	0.678775	0.641941	0.139843	0.239973	0.389989	0.394867	0.592906	0.650925	0.498938	0.0799542	0.0668721	0.257256
chr03_033	3	100434073	101864647	0.84306	0.523737	0.00079161	0.000375182	0.0671704	0.00971405	0.0590837	0.766748	0.73097	0.0112028	0.00178118	0.000425028	0.0315479	0.0129706	0.505392	0.0222923	0.000828481	0.623422	0.00310343	0.00107477	0.000229825	0.38742	0.0986619	0.000540658	0.00490463	0.0103352	0.000519253	0.443256	0.00312704	0.000721192	0.00275075	0.00378865	0.000113159	0.750406	0.028258	0.00428914	0.00485176	0.00676618	0.330215	0.000416549	0.0047536	0.000372702	0.001318	0.00417509	8.24558e-05	0.00271784
chr03_034	3	101865106	101865198	0.858219	0.560416	0.113362	0.00201885	0.951524	0.0278745	0.038448	0.771496	0.626057	0.379326	0.015047	0.17688	0.0969022	0.914732	0.988038	0.0720038	0.133939	0.26821	0.0139997	0.0507442	0.148288	0.724707	0.0342703	0.0121937	0.178005	0.0292926	0.0156004	0.388087	0.00165051	0.0408861	0.0613582	0.0124	0.00677381	0.196823	0.369914	0.683527	0.210709	0.00454605	0.78003	0.0500753	0.440558	0.0316127	0.141979	0.0254846	0.084305	0.0610753
chr03_035	3	101868334	109183944	0.893802	0.60558	0.00336646	0.00317146	0.141417	0.0299671	0.00171602	0.736907	0.95005	0.0158905	0.0350576	0.0151979	0.501998	0.0306437	0.034881	0.543981	0.0374119	0.716743	0.00896292	0.0158342	0.00275362	0.102837	0.059975	0.00955792	0.00542271	0.0112674	0.00704246	0.384923	0.0234572	0.00181314	0.0298765	0.0122453	0.000508655	0.3264	0.0217446	0.0152147	0.01091	0.00912209	0.195011	0.00226745	0.0335015	0.0351557	0.00578146	0.0528342	0.00344221	0.0116484
chr03_036	3	109186164	109186467	0.526095	0.0210696	0.000208376	0.00202405	0.161035	0.00193821	0.000547155	0.0526142	8.86787e-05	0.000643465	0.0153024	0.000962623	0.272952	0.00194589	0.0680166	0.0205284	0.00553784	0.10257	0.0418622	0.000145508	0.00031038	0.000114051	0.0229819	0.0028069	0.00115037	0.00841417	0.00853148	0.433147	0.024252	0.00182917	0.00203842	0.000916597	0.0001506	0.063055	2.35275e-05	0.00201189	0.000502661	0.00308769	0.000222668	0.00113708	0.00183644	0.00579108	6.06158e-06	0.0170838	0.000144133	0.00467591
chr03_037	3	109189300	128903044	0.621748	0.206922	0.00254574	0.0277925	0.799427	0.0298357	0.00817682	0.842965	0.307686	0.0766309	0.00440867	0.00693195	0.0549673	0.239529	0.333988	0.176111	0.0283524	0.717412	0.307155	0.0664953	0.0320771	0.696171	0.14625	0.157722	0.0139484	0.109484	0.00753016	0.469998	0.0921857	0.00869418	0.0256543	0.0526717	0.00086999	0.321724	0.01218	0.236274	0.000515933	0.0579378	0.801527	0.00323121	0.00803986	0.00546004	0.0895176	0.0629266	0.00742218	0.0219529
chr03_038	3	128906466	128906468	0.729944	2.46369e-05	8.37602e-10	2.65759e-05	0.104996	3.96072e-05	0.000111039	0.000213406	1.19461e-06	0.000323488	0.00031955	1.51081e-05	0.00137339	0.000737852	0.314955	0.0199872	1.92186e-05	0.0238566	0.000179883	0.000260789	2.16977e-05	2.89673e-06	0.00970186	0.000543758	0.000511623	0.00308306	8.56429e-05	0.0534081	0.000124874	6.95213e-06	1.06575e-05	4.54088e-06	5.28324e-07	0.141233	1.06634e-07	0.000340564	0.00078777	1.72399e-07	0.00195805	9.32693e-07	1.87171e-06	6.08828e-05	9.11822e-06	0.00247168	2.763e-05	0.000332962
chr03_039	3	128906901	131237295	0.770573	9.23332e-05	2.40794e-07	2.74909e-07	0.224998	0.00944878	1.38782e-05	5.73254e-05	0.000207463	4.97837e-05	3.22179e-06	1.00951e-06	0.00221692	3.88061e-05	0.567404	0.000518739	0.000615992	0.00424917	0.00238381	5.71842e-08	1.58421e-05	9.07575e-05	0.00328531	3.91346e-06	0.000481416	1.62396e-06	3.56899e-06	0.710001	4.57173e-06	4.27603e-06	3.06574e-07	8.51659e-06	1.2514e-08	0.105143	1.00331e-06	1.98391e-05	0.000939078	0.0613266	0.000202296	5.9462e-08	1.57565e-06	1.15016e-05	5.64936e-09	0.000379748	1.00653e-07	0.000830738
chr03_040	3	131240524	131243814	0.284032	0.309128	0.00210529	0.10994	0.989752	0.0478675	0.694673	0.976237	0.912331	0.0441803	0.12919	0.0914853	0.0788564	0.0464012	0.873954	0.202335	0.0155306	0.692064	0.17827	0.0235997	0.00519898	0.216262	0.159594	0.174844	0.0854814	0.673754	0.02353	0.671507	0.0552917	0.0495041	0.0131243	0.0301593	0.0216393	0.0843341	0.428887	0.0505097	0.122101	0.27218	0.360919	0.000310773	0.0190969	0.00344145	0.00706173	0.147119	0.00316883	0.0198543
chr03_041	3	131246389	131288927	0.793486	0.296512	0.251885	0.313529	0.789331	0.215308	0.0957487	0.346584	0.557406	0.277728	0.547046	0.490182	0.0738238	0.50444	0.342936	0.284497	0.120933	0.830779	0.404663	0.307466	0.23897	0.756056	0.585089	0.431601	0.765955	0.906337	0.215887	0.905284	0.0717299	0.835143	0.275038	0.166873	0.826657	0.354671	0.941912	0.760849	0.678372	0.125343	0.470591	0.207385	0.41465	0.165107	0.260236	0.425926	0.42236	0.538676
chr03_042	3	131289615	131290967	0.323104	0.108297	0.0185681	0.00369302	0.344714	0.0551385	0.0441648	0.149926	0.173851	0.047307	0.0631285	0.36515	0.113724	0.106828	0.948314	0.142794	0.014031	0.622131	0.255725	0.0154251	0.00268994	0.0456997	0.225714	0.0879848	0.447553	0.0740713	0.0476696	0.363813	0.00414088	0.290098	0.0743713	0.0370242	0.152838	0.0909265	0.13344	0.0183066	0.314453	0.145515	0.312134	0.0029749	0.0658338	0.0119129	0.0315214	0.490739	0.0832436	0.382871
chr03_043	3	131291246	131302292	0.111971	0.0373294	0.0140859	0.000915275	0.242973	0.0183947	0.0298859	0.00529419	0.176765	0.0714314	0.184784	0.163389	0.312679	0.179389	0.920507	0.197107	0.0212814	0.322141	0.18585	0.0087001	0.00163208	0.170524	0.0514918	0.0972118	0.189164	0.109552	0.0235682	0.484828	0.00242297	0.253166	0.0180778	0.0374924	0.0819849	0.605447	0.0408736	0.0119059	0.198151	0.152282	0.199484	0.00932747	0.0210569	0.0346581	0.0253397	0.256682	0.0437956	0.139237
chr03_044	3	131302329	137501790	0.810567	0.000953163	3.15822e-07	1.62311e-06	0.313774	2.66852e-05	2.55344e-10	0.00068508	0.0625967	0.000148406	1.43735e-06	2.65451e-08	0.0048244	0.000486289	0.127037	0.000519267	0.000379748	0.000559376	0.000448939	5.46571e-06	7.56995e-06	0.0448527	0.000387101	3.00283e-05	9.88984e-07	0.00268173	3.63709e-06	0.941735	3.76791e-07	1.95451e-07	1.56256e-08	5.35515e-08	4.51068e-07	0.0392236	2.28866e-07	0.000158039	1.65415e-05	0.000653116	0.00190711	1.24052e-08	8.61649e-07	1.78401e-05	5.66703e-08	3.71963e-05	4.08226e-09	7.34197e-06
chr03_045	3	137505642	138510370	0.572438	6.34396e-05	4.77739e-12	9.7675e-10	0.0199306	2.18764e-07	1.59027e-10	0.0102352	0.515828	8.09173e-06	1.29791e-08	3.22144e-10	0.00348014	4.01037e-06	0.368663	0.00582088	6.0178e-07	0.000129423	3.70208e-06	5.93844e-08	2.36709e-07	0.229228	1.26018e-05	8.24584e-07	6.48611e-08	3.30482e-06	1.40052e-09	0.593472	9.05801e-09	3.86303e-09	5.84888e-09	1.23716e-08	2.03969e-08	0.197223	9.76016e-10	4.60644e-06	1.34138e-07	0.000146093	0.000265116	1.26919e-12	1.53333e-07	4.18429e-06	2.36789e-08	5.85788e-08	3.80275e-09	1.6128e-07
chr03_046	3	138510645	138510654	0.684538	0.0121714	1.18596e-05	0.00018858	0.0368422	0.00558139	9.89779e-05	0.02329	0.532927	0.0201323	0.0087921	1.63326e-05	0.253072	0.0266723	0.576083	0.447214	0.00242686	0.0523738	0.00887376	0.00451809	0.0159983	0.589945	0.0162484	0.00224626	0.00195118	0.0111605	0.00043675	0.0594461	0.000237642	0.000252798	0.000217655	0.000999835	0.000339433	0.277591	4.52931e-06	0.0263034	0.0163258	0.00115116	0.00947149	0.000265883	0.00459503	0.125355	0.000720602	0.00100521	0.00210776	0.00227913
chr03_047	3	138513520	144768665	0.364741	7.26118e-07	2.04438e-10	3.69892e-11	0.0190339	3.89842e-09	3.39589e-13	0.00011624	0.00715943	2.21881e-08	2.28939e-10	3.89938e-11	0.00246623	5.79329e-07	0.0889555	0.000137664	2.76678e-07	9.53309e-05	1.42773e-05	7.2896e-10	4.40353e-10	0.000478998	1.99526e-05	9.73424e-09	6.4716e-10	5.28817e-07	6.36928e-10	0.640148	1.14669e-09	3.39042e-09	8.15915e-12	1.28161e-10	8.93987e-10	0.0279165	8.53178e-11	3.50862e-07	9.07134e-09	9.20782e-05	5.29973e-07	1.48372e-12	8.25823e-10	1.3626e-07	1.2137e-11	7.9185e-09	7.43409e-13	5.18607e-08
chr03_048	3	144769491	153825518	0.169795	1.21918e-07	2.05065e-12	3.23752e-13	1.89128e-05	8.89422e-11	8.7198e-19	0.000143375	0.000939644	1.62209e-09	9.69387e-12	5.10426e-11	6.2264e-05	2.66483e-09	0.0131357	3.08409e-05	4.12642e-08	4.88078e-07	4.46726e-06	1.6265e-12	4.14598e-12	0.00025634	1.29873e-08	4.63494e-09	2.7909e-11	2.08917e-09	1.3323e-10	0.0844133	1.1529e-10	3.80881e-11	6.92252e-13	1.3619e-13	1.39152e-13	0.0108823	6.47271e-13	1.55267e-09	2.45833e-09	3.27489e-05	1.0044e-09	2.52285e-14	4.45051e-09	1.45644e-10	4.14481e-15	1.19852e-10	6.57493e-17	4.89861e-11
chr03_049	3	153829785	159822236	0.52223	2.52363e-13	7.94006e-20	1.23761e-22	1.08084e-06	2.04358e-20	4.3633e-29	3.31607e-06	0.000575626	4.25489e-13	4.41593e-20	6.27915e-19	5.07164e-06	1.62568e-14	0.311427	5.52078e-09	7.34206e-14	1.01158e-10	7.74843e-12	2.92276e-21	1.90786e-19	0.0119436	1.94761e-16	2.06817e-14	6.11151e-17	7.88161e-16	4.2533e-16	0.000566402	1.63917e-15	5.00912e-20	1.04657e-25	6.18861e-22	2.7635e-22	0.0681215	1.49183e-16	4.94333e-13	6.11237e-15	3.24872e-09	3.11623e-14	1.92758e-21	2.25129e-13	1.43211e-13	1.80262e-21	1.77336e-21	6.70785e-23	1.95703e-16
chr03_050	3	159824317	163990887	0.772416	2.43597e-15	1.20472e-21	1.25087e-23	2.38938e-08	1.47452e-20	1.73457e-35	2.00933e-07	7.49057e-05	5.15242e-14	2.99041e-21	2.46707e-20	2.25527e-06	1.74525e-14	0.494675	4.15369e-09	1.33951e-13	1.91745e-14	2.34961e-14	5.49592e-22	7.72264e-20	0.00104502	2.8759e-19	5.78736e-14	2.2317e-20	7.58823e-16	2.70573e-18	0.000319536	7.91745e-17	2.40762e-22	7.20248e-27	3.03823e-28	5.89258e-25	0.0103642	8.4024e-19	1.68032e-14	1.23299e-16	4.10299e-10	8.14185e-18	3.9939e-22	5.17589e-14	4.49138e-14	1.37171e-24	1.21299e-22	2.63109e-25	3.73762e-17
chr03_051	3	163995352	164007553	0.803604	9.03873e-05	0.000127952	8.86918e-06	0.194531	0.000293129	4.02002e-09	0.00535536	0.110079	2.33114e-05	0.000104295	0.00142885	0.0113135	4.14512e-05	0.292465	0.0145112	0.000494477	0.00666865	0.00340299	0.00016941	0.00100469	0.0127195	0.014658	8.95732e-05	0.000186511	0.000160979	2.96434e-05	0.0507309	0.000222728	0.000161094	0.00014313	0.000175374	3.68962e-05	0.35348	1.89926e-05	0.000108807	1.78094e-05	0.0276527	0.00744694	2.03724e-05	0.000146603	2.87036e-05	7.53363e-06	3.2925e-05	1.769e-05	7.85034e-05
chr03_052	3	164011325	164108690	0.368957	0.00683681	0.0108585	0.00194343	0.531181	0.0151447	2.64373e-05	0.292948	0.0858201	0.00219211	0.0184153	0.0477795	0.119857	0.0127585	0.567514	0.036754	0.00778236	0.0650536	0.0820029	0.023495	0.0402251	0.0651929	0.0891267	0.00288719	0.0137235	0.0259534	0.00264119	0.157389	0.0958573	0.016216	0.0269435	0.0390308	0.0152044	0.481757	0.00384618	0.00833909	0.0028657	0.0126271	0.0632683	0.00125592	0.0302356	0.00216433	0.00355668	0.00173228	0.00724749	0.0154923
chr03_053	3	164109267	164109298	0.382617	8.65661e-06	4.44767e-09	2.6791e-11	0.00540585	2.51834e-09	1.34038e-16	0.0454543	0.0183621	1.604e-07	8.83198e-09	2.41662e-08	0.00465649	2.47136e-05	0.453111	0.00103368	8.96272e-07	0.000101475	1.11296e-06	2.57122e-10	1.10963e-08	0.0105162	4.32486e-07	4.41048e-06	4.49679e-10	6.89771e-07	4.56525e-08	0.0364008	3.9809e-08	1.15202e-09	1.23646e-08	1.27881e-09	1.84317e-08	0.0117215	8.89339e-10	8.72212e-07	1.81762e-09	2.21726e-08	8.93236e-07	3.2305e-11	1.98572e-06	5.89575e-08	9.03486e-11	3.12944e-10	4.69613e-11	5.49566e-09
chr03_054	3	164111309	164198445	0.208075	4.02696e-12	4.60638e-18	3.45592e-20	1.96682e-06	1.20243e-17	4.00628e-33	7.25088e-07	0.000741762	2.35533e-12	5.78095e-17	9.28943e-16	0.000122667	9.69628e-12	0.199761	1.60334e-05	5.11051e-12	2.85748e-11	3.22658e-11	1.16167e-17	1.77469e-16	0.000202531	3.74636e-15	3.65369e-12	1.14443e-17	3.3168e-14	1.72153e-14	0.000447473	2.76061e-15	5.208e-18	2.28092e-21	5.02428e-22	3.36199e-18	0.0043108	5.22191e-16	2.59989e-12	1.16929e-14	7.38043e-11	8.62015e-16	2.78386e-19	1.18512e-10	1.30307e-13	3.48924e-22	8.91191e-18	5.07417e-22	7.48497e-16
chr03_055	3	164200422	165136096	0.327184	1.57538e-13	9.02091e-18	9.1699e-21	1.30395e-06	6.92761e-19	2.63214e-35	2.04549e-07	0.00105226	9.83543e-12	2.07086e-17	3.33331e-16	0.000135605	1.84913e-12	0.210151	6.24149e-07	6.05193e-12	1.05041e-11	8.41103e-12	1.53622e-18	8.42722e-17	0.000232709	6.48212e-18	6.75502e-12	9.96844e-18	2.04815e-14	2.04788e-15	0.00052404	9.73573e-16	5.05039e-19	7.8977e-21	7.0247e-23	1.52856e-19	0.00732435	2.24109e-15	1.69604e-12	1.79227e-13	1.90104e-10	2.10404e-14	1.72973e-19	2.47393e-11	1.4851e-13	2.23331e-21	6.72936e-19	3.48373e-22	1.81379e-16
chr03_056	3	165141638	165141668	0.178513	1.56936e-10	1.73664e-09	1.16166e-14	0.0104943	3.00981e-11	5.65819e-20	5.26966e-06	0.0341352	9.63088e-07	4.8119e-11	2.11159e-09	0.0207503	0.000148211	0.374189	0.000200206	3.86006e-06	1.78711e-08	5.1472e-10	3.79689e-11	5.45744e-10	0.0202263	1.81774e-13	8.70128e-10	4.41642e-11	4.08368e-09	2.0456e-09	0.00161596	8.12995e-10	5.68363e-12	3.68934e-15	2.01573e-15	7.74813e-13	0.233618	7.78391e-11	2.79687e-07	4.04015e-06	1.61512e-06	7.72086e-09	7.42009e-13	2.75101e-06	5.90682e-09	5.66356e-14	2.67925e-12	8.89697e-11	2.63507e-10
chr03_057	3	165141770	165145066	0.148683	2.62501e-10	1.45615e-14	7.01897e-17	6.56757e-06	1.35873e-15	9.60138e-29	4.94974e-06	0.109502	2.32009e-08	8.80612e-14	2.23562e-12	0.00148118	1.19607e-07	0.11741	0.00114435	2.02197e-09	1.80504e-09	3.25933e-11	5.30425e-15	1.89563e-13	0.0180362	2.37396e-15	1.44414e-09	3.79338e-15	1.10056e-10	1.09264e-11	0.000141614	5.42706e-13	7.24121e-16	1.62437e-17	5.03497e-19	3.59293e-15	0.346599	3.42692e-11	6.69098e-10	1.5158e-10	4.04908e-09	1.1116e-11	4.93263e-17	1.10775e-09	2.44418e-10	2.44818e-17	4.72985e-16	2.50864e-16	1.46728e-13
chr03_058	3	165145118	166564634	0.338886	7.25212e-13	4.19323e-17	1.92427e-20	7.06714e-07	1.68886e-19	1.6674e-34	1.71721e-06	0.00180439	4.84753e-11	1.72368e-17	5.18443e-15	0.000112162	3.92678e-12	0.290718	4.171e-06	9.7027e-12	3.44536e-12	3.54817e-12	6.78555e-18	2.1668e-17	0.000546285	6.14228e-17	2.50753e-11	5.9304e-17	5.64957e-14	1.42137e-14	0.000206445	5.30131e-15	3.13608e-18	5.83987e-20	6.85228e-23	1.00029e-19	0.00725166	1.29947e-14	4.13258e-12	6.21946e-13	1.14357e-09	4.81041e-13	2.68808e-19	9.56143e-12	2.53414e-13	2.0805e-20	7.1852e-18	7.68554e-22	3.9622e-16
chr03_059	3	166568124	180121125	0.839772	4.40822e-14	8.1177e-28	1.47232e-27	2.9932e-09	1.97546e-30	1.87194e-28	1.21454e-07	0.000443816	3.8253e-17	2.35013e-24	7.20072e-25	1.57492e-07	2.6398e-18	0.258132	3.47645e-10	6.62752e-18	2.94526e-17	2.95255e-17	2.44772e-27	1.50277e-22	0.000159901	3.91749e-24	4.0804e-17	2.0182e-28	1.81657e-18	1.2767e-21	4.76539e-06	2.27025e-22	3.10451e-26	1.55895e-25	7.50483e-33	7.84682e-26	0.0767686	6.93398e-21	4.16466e-17	5.11692e-18	4.88823e-14	1.06422e-20	5.17874e-28	1.01762e-19	2.50145e-18	1.66174e-29	5.14236e-28	7.24868e-31	2.0239e-27
chr03_060	3	180128029	180133054	0.625733	7.11004e-12	2.15362e-22	3.20132e-23	4.08627e-06	5.39708e-25	1.84944e-24	4.41095e-09	0.00458867	5.08945e-16	1.11463e-21	8.73418e-22	5.57738e-06	2.13235e-14	0.535509	2.3988e-05	4.4898e-15	5.31808e-11	8.86231e-12	4.18005e-24	7.26848e-20	0.000349472	1.87901e-20	1.51942e-15	4.86808e-24	4.20912e-12	2.47199e-18	0.00276457	6.6856e-17	3.88649e-24	2.52533e-21	1.76217e-24	9.53943e-21	0.117921	1.10435e-19	3.33275e-16	3.89822e-15	1.69399e-12	2.36041e-16	7.01103e-26	5.5755e-19	4.83978e-15	6.80654e-25	5.17691e-24	1.31238e-23	1.08998e-21
chr03_061	3	180133656	194357873	0.454395	4.27026e-09	6.57079e-11	1.07e-14	0.0155543	2.4583e-13	2.03213e-19	1.78031e-05	0.00794305	1.87808e-08	3.53801e-15	1.09848e-10	7.84005e-05	1.03021e-06	0.68739	1.86834e-07	8.27072e-09	4.05937e-06	3.33017e-09	1.78593e-12	2.16784e-11	0.00906233	2.22418e-11	3.28495e-12	1.89665e-11	1.37528e-11	5.26321e-11	0.000251907	2.4445e-12	1.99079e-12	2.18764e-12	1.03245e-14	1.01329e-10	0.0446375	2.98837e-10	6.66854e-08	8.96448e-10	5.1127e-09	3.6184e-08	5.5722e-12	1.99738e-06	3.18037e-08	6.82905e-12	4.04733e-14	1.03471e-13	1.17372e-10
chr03_062	3	194360657	194365598	0.0464725	0.0558267	0.000606517	0.00221526	0.0343349	0.00366398	0.0024718	0.142331	0.771322	0.0672115	0.000321186	0.00641628	0.0362025	0.0724213	0.000941064	0.213581	0.00889723	0.176795	0.0250621	2.84566e-05	0.0024783	0.913662	0.0178084	0.000298332	0.0502649	0.0012535	0.00278944	0.204868	0.00223846	7.2503e-05	0.0243424	0.000671792	0.00242785	0.906622	0.00192286	0.0177909	0.00914446	0.00820292	0.014189	4.95084e-05	0.0333806	0.0287009	0.0104663	0.00120351	0.000785309	0.00816731
chr03_063	3	194369130	196766954	0.724649	8.42325e-11	8.77499e-14	2.12117e-16	0.000141838	1.20505e-14	2.24836e-16	3.19197e-07	0.000192128	2.49229e-12	3.61632e-16	2.82049e-11	2.08829e-05	6.97866e-10	0.46718	8.07085e-09	6.20421e-12	9.37321e-05	3.10562e-09	2.8782e-18	2.3534e-13	0.000521192	6.59061e-13	1.24143e-14	3.15803e-14	3.42933e-14	2.57097e-14	0.000269637	1.66578e-13	9.58835e-16	5.63496e-15	1.90585e-14	1.24935e-15	0.057911	1.13238e-13	1.53204e-10	3.3437e-10	1.28071e-05	1.01905e-12	5.34583e-15	2.4421e-09	3.40405e-10	2.21746e-16	5.95008e-15	3.64156e-14	5.53081e-13
chr03_064	3	196875862	196901835	0.100688	0.000286114	0.000757402	0.000136351	0.550965	2.36342e-05	0.000172052	0.00542696	0.0608833	0.00176328	0.000301442	0.000481174	0.659938	0.00408057	0.210933	0.0809953	0.00115564	0.0670983	0.00114461	1.18751e-05	0.000291898	0.234296	6.90574e-06	0.000107913	0.00063238	0.00160613	0.00166267	0.000608106	0.0015512	5.46488e-05	0.000355976	1.15518e-05	0.000327858	0.839967	3.77985e-05	0.0102338	0.000239757	0.00893446	0.000568524	1.18034e-05	0.00382792	0.000327062	3.80011e-05	3.86514e-05	7.37653e-05	9.71895e-05
chr03_065	3	196903445	196941533	0.0402134	0.000286745	0.001297	0.000688941	0.511776	0.000190324	0.000775263	0.0165034	0.0268383	0.0025379	0.00153826	0.00196217	0.35397	0.00146548	0.143237	0.0578238	0.00162571	0.100793	0.00231135	9.8451e-06	0.000435396	0.0816959	2.39298e-05	0.000301147	0.00138893	0.00292867	0.00770927	0.00014387	0.0012254	0.000275433	0.00076686	0.000132772	0.00127548	0.300098	5.21327e-05	0.00433031	0.000198594	0.0293661	0.00121293	5.77811e-05	0.0136786	0.000275425	7.86731e-05	0.000270513	0.000326419	0.000351352
chr03_066	3	196941548	196941612	0.0631149	0.000160379	0.000742733	0.00026808	0.489047	0.000137167	0.000445487	0.00729522	0.0660231	0.0178719	0.00234368	0.00609121	0.4206	0.00138544	0.228753	0.0269027	0.00296535	0.231365	0.0148526	8.19358e-06	0.000579198	0.0199012	1.0044e-05	0.000911387	0.00400191	0.000697614	0.0220173	0.00254233	0.00040201	0.000803789	0.00241765	0.00169958	0.00214198	0.295161	8.73746e-05	0.00140449	5.71384e-06	0.0298702	0.000869526	8.07554e-05	0.019701	0.000468468	0.000109701	0.000452714	0.00132398	0.000763722
chr03_067	3	196941628	196960435	0.0881819	0.000239165	0.000283663	0.000268323	0.243315	3.4105e-05	0.000874295	0.000274269	0.0603408	0.0010311	0.00112976	0.0130065	0.559166	7.70485e-05	0.264066	0.0343759	0.00766154	0.191237	0.0842124	8.70775e-07	0.000808989	0.00777206	3.13275e-06	0.000456991	0.000280731	0.000555505	0.0112564	0.00749256	0.00355501	0.000910322	0.000696168	0.00109335	0.000334793	0.343225	0.000624894	0.000342347	7.97366e-05	0.0441569	9.56763e-05	6.12988e-05	0.00302794	0.000285474	1.28455e-05	0.000115964	0.000177449	0.000119792
chr03_068	3	196964365	197209702	0.825577	1.50633e-11	8.74164e-13	2.01061e-16	6.35521e-05	2.48205e-13	3.4128e-15	1.9354e-07	0.000309946	7.00416e-13	5.34959e-16	1.79504e-11	0.000717507	1.44973e-08	0.128554	3.58705e-07	5.47214e-10	0.000160749	1.33122e-08	1.41989e-17	6.63056e-12	0.000903458	1.96777e-14	7.05207e-14	4.8998e-15	2.45528e-13	1.97131e-13	0.000283509	6.32106e-13	3.44776e-15	2.07021e-15	1.00461e-13	3.7081e-15	0.339312	3.56961e-13	7.00581e-10	1.23504e-08	4.92437e-05	6.80455e-13	2.89191e-16	2.0074e-08	6.076e-11	1.43839e-16	4.78685e-15	3.63049e-15	1.85951e-13
chr03_069	3	197219330	199318155	0.654491	2.97441e-09	1.82377e-12	2.96845e-17	0.000184715	1.21323e-14	3.68299e-18	7.57688e-07	0.000109679	6.41657e-10	2.65067e-16	1.26019e-11	0.000433811	3.87597e-07	0.3309	1.21913e-06	1.48644e-10	6.74833e-06	6.71715e-09	1.90811e-16	4.61569e-11	6.21001e-05	1.98034e-16	1.36117e-11	3.41377e-14	2.71577e-12	3.33468e-13	0.000431497	6.44523e-13	4.90477e-14	5.26541e-14	5.91476e-15	5.8731e-14	0.00692528	5.15595e-12	3.25104e-08	3.64481e-10	6.99228e-08	1.48939e-10	4.91749e-13	1.10855e-07	4.58485e-09	8.4729e-14	1.49138e-15	6.5518e-13	6.15911e-15
chr03_070	3	199318196	199322976	0.550229	5.10708e-06	1.56419e-07	2.1445e-10	0.00024894	1.15903e-10	1.40466e-07	8.72394e-05	0.00711832	8.99717e-07	4.05918e-09	6.21518e-08	0.00496966	0.000338697	0.782784	0.000847017	2.82193e-07	0.00134802	1.06033e-06	4.51039e-12	8.75152e-08	0.0195002	4.17794e-08	2.48651e-07	1.70582e-09	2.8793e-07	9.91356e-09	0.000455368	8.2344e-08	5.10693e-09	1.93608e-08	5.13697e-11	1.44289e-10	0.718916	2.42523e-06	2.87891e-05	5.698e-06	0.000372205	4.46632e-08	1.07261e-08	2.63774e-06	7.17043e-06	3.11384e-10	7.96826e-10	1.34977e-08	3.49899e-09
chr03_071	3	199329614	199380516	0.691913	0.000173767	2.16713e-07	5.95726e-09	0.0559284	1.09753e-11	1.1371e-05	8.56135e-05	0.00302842	0.000213277	3.41085e-08	5.56248e-06	0.00815722	0.00501002	0.414074	0.00398317	1.48885e-05	0.0053425	3.0803e-07	7.42286e-10	1.24189e-06	0.0267209	7.03708e-05	1.03597e-06	1.70088e-08	5.13417e-06	6.34696e-07	0.00151173	1.99947e-07	1.72413e-08	1.99313e-07	2.01257e-09	5.83461e-07	0.780043	2.83714e-06	0.000490355	2.51613e-07	0.000136386	1.37317e-05	2.8485e-08	0.000308971	0.000495907	1.33845e-07	5.29959e-09	2.08157e-07	5.79147e-08
chr04_001	4	2282	35410	0.257191	0.0814675	0.00291239	0.00639129	0.0261096	0.0554038	0.0248946	0.0458312	0.0176129	0.0091857	0.00122782	0.0115198	0.669741	0.148687	0.201183	0.449032	0.0434686	0.00249059	0.000713431	0.00137808	0.0411424	0.0103006	0.00324066	0.00464773	0.000501688	0.00415719	0.00210431	0.379347	0.00600517	0.00208642	0.0254984	8.69622e-05	0.00511738	0.642595	0.0484973	0.0884459	0.239139	0.00123194	0.00594309	0.0110829	0.0415478	0.0440922	0.0170161	0.000763983	0.00290947	0.000401633
chr04_002	4	36461	55979	0.0739471	0.0169881	0.000749472	0.0136123	0.0181036	0.0262195	0.078853	0.0210951	0.00819449	0.00207524	0.00747672	0.00149037	0.462425	0.0291432	0.177639	0.0498107	0.0587827	0.00748424	0.00167117	0.000597039	0.0168627	0.000746462	0.00351597	0.0120355	0.000162657	0.00290099	0.0119195	0.344042	0.00342296	0.00362913	0.0207656	0.000117601	0.00456413	0.418963	0.0797801	0.0166411	0.0754694	0.000931135	0.000645852	0.0048473	0.00803559	0.0101606	0.00301942	0.000400838	0.000707119	0.000143713
chr04_003	4	58911	4150577	0.123499	3.65162e-05	2.03934e-10	9.4037e-09	4.26266e-05	1.79643e-07	8.66707e-07	0.000137954	2.86748e-08	1.88513e-07	7.04762e-06	0.000233789	9.90343e-06	2.28891e-06	0.865	1.14445e-05	0.00869433	0.00415412	0.000716163	5.51902e-07	3.23802e-08	1.42592e-07	0.00237714	0.000184276	3.35749e-06	2.11052e-05	0.00105419	0.0684361	1.53732e-09	9.91346e-06	1.75694e-06	1.35159e-07	1.90564e-07	0.00428164	0.000306023	1.11643e-05	0.0029037	0.00129078	7.9092e-07	4.93989e-08	3.79376e-08	0.000242301	1.90597e-08	6.89994e-07	4.75906e-07	7.60063e-05
chr04_004	4	4154246	4203662	0.520816	0.159611	7.11538e-05	0.0148249	0.00802014	7.13238e-05	0.0036513	0.00217802	0.00166203	0.00185707	0.00948418	0.0235069	0.0205899	0.0031146	0.476637	0.014697	0.385176	0.315991	0.138379	0.00829397	0.000416181	6.47512e-06	0.414192	0.025152	0.019966	0.00277248	0.083833	0.345966	0.00239896	0.0166315	0.0545208	0.00141377	0.0058079	0.00491193	0.173367	0.0444979	0.00519627	0.0116236	0.00184107	0.00865857	0.000541296	0.0214514	0.000713584	0.00444754	0.00222805	0.0470438
chr04_005	4	4210964	8987377	0.111212	1.08243e-07	1.80429e-11	3.57513e-12	1.28108e-07	2.0845e-09	4.67677e-07	3.50097e-06	8.07048e-09	1.38047e-08	2.56025e-07	3.89204e-06	4.41461e-05	1.23264e-06	0.577597	1.5116e-07	0.0432184	2.08121e-05	0.000141338	4.56839e-10	4.66089e-09	6.17332e-05	1.14292e-05	3.5346e-06	1.51994e-08	6.32585e-07	4.9245e-06	0.0167788	1.83061e-12	6.24197e-08	8.58775e-09	9.58986e-09	2.05579e-09	0.0577861	2.95042e-05	6.6469e-06	0.000529535	0.00011908	2.15754e-10	1.19004e-08	7.40601e-10	1.32159e-05	9.8281e-11	3.42639e-09	2.70583e-08	9.2711e-08
chr04_006	4	8990043	9066075	0.735528	7.38241e-06	4.60656e-07	1.18366e-06	0.00873923	8.22315e-06	0.000280734	6.43091e-05	1.68165e-07	0.000289604	0.000679438	0.00200794	0.00310477	5.41033e-05	0.236101	0.000417166	0.873338	0.0103025	0.0190962	2.69195e-06	0.000406324	3.90478e-06	0.00173375	0.00031874	0.000189211	0.000376798	0.00219549	0.0219061	2.64865e-07	0.000149248	0.000150949	2.16176e-05	3.20121e-05	0.0943321	0.00240059	0.00120508	0.00230014	0.0757231	8.88509e-07	3.54722e-05	5.53677e-06	0.029323	1.33175e-07	7.89245e-05	3.27164e-05	0.000491988
chr04_007	4	9070329	9088444	0.743958	6.08521e-05	0.000101437	0.000328244	0.00138503	0.00322149	0.00216811	0.0729716	0.000309026	0.000477753	0.000522023	0.0399554	0.00134441	0.000285765	0.99639	0.0050552	0.162623	0.00356745	0.0781788	0.000432498	0.000965182	8.50946e-06	0.00276512	0.000930389	0.0073075	0.00288293	0.00897809	0.0649022	4.87522e-05	0.00330663	0.00135003	0.000180748	1.96787e-05	0.0496957	0.0128752	0.00199472	0.0913863	0.256985	2.09594e-05	0.000731067	0.000447929	0.0301533	0.000272182	0.023074	0.000335515	0.0230265
chr04_008	4	9094398	9602957	0.48804	6.96174e-09	7.38636e-12	9.30773e-12	5.0768e-05	7.47972e-10	7.34001e-07	2.13123e-06	5.8145e-10	7.81342e-08	3.17614e-07	8.94498e-07	1.12651e-05	9.38453e-08	0.576322	4.64891e-07	0.0298516	2.59507e-05	1.88077e-05	2.75452e-09	9.05832e-09	0.000109464	1.17521e-05	4.45506e-07	4.25597e-08	8.10182e-08	1.97811e-06	0.000581012	1.41725e-12	1.24671e-07	1.61713e-08	5.87523e-10	2.11843e-10	0.122742	1.36013e-05	3.75567e-06	0.000155637	0.000502878	8.04437e-10	1.41061e-09	4.47048e-10	6.43389e-05	9.79021e-12	5.81055e-09	9.40049e-08	3.46965e-07
chr04_009	4	9603313	9606899	0.104117	4.13124e-07	3.32626e-09	7.87342e-10	0.000251075	1.18815e-07	3.20358e-06	7.30491e-05	3.28525e-08	3.33056e-06	1.40302e-05	1.58215e-05	0.00174061	7.96323e-06	0.0314822	5.32652e-06	0.148518	0.000141993	0.000396306	1.29234e-07	3.37656e-07	0.00154321	3.57393e-05	1.79977e-05	4.03101e-07	3.89265e-06	7.45355e-06	0.0020302	1.5917e-10	1.22596e-05	3.37988e-08	1.27487e-07	1.83839e-08	0.210282	0.000204601	8.5727e-05	0.0189893	0.000266317	4.83147e-08	8.90756e-08	1.72168e-07	0.000337543	1.09873e-09	7.41017e-07	1.58832e-06	4.86848e-06
chr04_010	4	9608560	9778633	0.048483	6.13299e-11	1.59331e-11	5.67136e-13	2.874e-05	2.6233e-10	5.03801e-08	4.5841e-07	7.15643e-14	1.01749e-10	2.42028e-08	6.40258e-07	9.78896e-06	4.65719e-11	0.53178	3.20987e-08	0.00191721	7.51853e-06	7.54195e-05	3.41164e-11	9.24989e-10	2.05334e-08	3.52906e-07	6.17868e-08	5.45959e-09	5.20855e-09	1.73473e-07	0.000432189	3.81716e-14	1.55628e-07	5.22182e-09	9.81959e-10	1.79341e-11	2.81383e-06	1.38543e-05	3.30936e-07	8.21896e-05	4.94425e-05	7.7332e-13	2.83583e-11	9.40714e-12	1.22781e-06	9.86919e-14	1.99059e-09	4.66286e-09	2.4822e-08
chr04_011	4	9780203	9819488	0.0284912	9.57275e-10	9.34541e-11	6.94086e-13	1.005e-05	7.7644e-11	1.55824e-07	5.63457e-07	1.91732e-10	1.11823e-08	1.91503e-08	4.11917e-07	7.35143e-05	4.58266e-09	0.73108	1.34603e-07	0.013761	2.89333e-05	2.49211e-05	2.93359e-11	4.55829e-09	2.46825e-05	1.49981e-07	7.81582e-08	6.56091e-08	4.20093e-08	3.36999e-07	0.00208821	9.36829e-15	2.02213e-07	8.81225e-09	2.96469e-10	1.27464e-09	0.00588435	9.88863e-06	3.13811e-06	9.20852e-05	2.18607e-05	6.68411e-11	3.1339e-10	1.72142e-11	6.02186e-06	1.09015e-12	2.14373e-09	1.50397e-08	2.60805e-08
chr04_012	4	9823258	9838407	0.155071	2.11076e-06	5.83503e-05	9.29704e-05	0.0900856	0.000246274	0.0043109	0.0738915	0.00117616	0.00115855	0.00271942	0.00529156	0.000196617	7.91651e-07	0.156086	0.0170625	0.195008	0.116826	0.017037	0.00124432	0.000304266	0.000219948	0.00716923	0.0013821	0.00346949	0.00332099	0.00170469	0.0911824	0.000390684	9.15269e-05	0.000630256	0.000201066	0.00118179	0.497043	0.0161673	0.00131466	0.0509565	0.0110156	0.000171943	7.84057e-06	0.00462041	0.0218722	3.60322e-07	0.000873183	0.000157224	0.0101344
chr04_013	4	9838729	9847535	0.0116042	6.86977e-06	4.4046e-06	2.77333e-05	0.0405875	2.56479e-05	0.0274713	0.0188905	0.0206763	0.00137357	0.000467318	0.00431234	0.0082329	8.85016e-06	0.0282296	4.06168e-06	0.0594659	0.00266849	0.00845935	5.9057e-05	3.24802e-05	5.73659e-05	0.00445308	0.00149641	5.35056e-05	0.000143993	0.000129429	0.163185	1.94559e-05	2.04546e-05	2.14968e-05	1.02225e-05	1.48729e-05	0.178762	0.00413767	0.000113023	0.0528264	0.00263791	3.9289e-05	5.46541e-06	0.00215461	0.000683836	7.72267e-07	0.000167232	5.4244e-05	0.000274224
chr04_014	4	9848060	9996071	0.182353	4.86472e-10	1.08767e-10	1.15829e-12	0.000148906	5.7718e-10	2.59058e-08	7.60561e-07	7.02866e-11	6.28257e-10	1.43016e-08	8.21127e-07	2.70175e-06	2.24261e-08	0.741945	1.38771e-08	0.0223313	2.528e-06	1.11386e-05	4.67753e-10	3.17006e-09	5.39427e-07	9.93864e-07	7.16219e-08	2.05501e-08	4.19023e-09	2.08076e-07	0.000252929	2.6229e-13	7.09334e-08	1.62851e-09	9.52333e-10	7.69284e-11	9.00261e-06	2.02448e-05	2.56818e-06	0.000328175	5.99193e-05	8.13738e-11	2.79612e-10	1.00836e-10	1.77315e-06	6.37444e-13	7.83694e-10	2.09939e-07	6.03992e-08
chr04_015	4	9999814	10001452	0.510741	5.28587e-05	7.26527e-05	2.84428e-06	0.162281	8.23771e-06	3.58016e-05	0.000468111	5.28906e-09	2.22961e-06	7.12195e-05	0.00155058	0.000112526	2.56534e-05	0.959162	4.66043e-05	0.0325922	0.0243147	0.00645072	4.9142e-05	4.43252e-05	1.99705e-05	0.0096395	0.000177574	0.00133317	0.000111298	0.000404424	0.202923	4.53832e-07	0.000257857	8.5125e-05	0.000119827	4.89471e-05	5.66799e-05	0.000493723	0.00094304	0.00198353	0.0110599	2.88344e-06	2.19211e-05	2.92794e-06	0.00181817	4.63663e-06	7.98088e-05	0.001964	0.00337164
chr04_016	4	10002253	10009767	0.0831491	0.104378	0.0313892	0.119217	0.614091	0.00255752	0.217409	0.256221	0.00177425	0.00718593	0.110867	0.157549	0.00178953	0.00342569	0.957388	0.0058309	0.287089	0.676365	0.2099	0.133844	0.0733088	0.00807297	0.190549	0.201643	0.267367	0.143431	0.0618895	0.610875	0.00140622	0.0893565	0.0349707	0.197479	0.0777007	0.000247867	0.150676	0.19162	0.0413812	0.117646	0.0909118	0.0442342	0.0230984	0.0933286	0.12634	0.0999409	0.173204	0.393047
chr04_017	4	10011817	25897917	0.63492	5.1597e-07	3.23717e-12	5.50763e-11	0.00745888	1.41408e-10	2.16253e-05	5.13942e-06	5.79638e-08	5.82184e-11	2.30209e-08	5.99476e-07	1.60986e-06	2.17686e-09	0.940511	4.94674e-05	7.64004e-05	0.000552354	8.62426e-06	5.75764e-10	4.90986e-09	5.92972e-09	3.18967e-05	1.43278e-07	1.13743e-08	1.65349e-07	5.63434e-07	0.00122213	7.58642e-12	2.47632e-08	1.21119e-09	9.67734e-10	6.36825e-11	1.86801e-05	1.70376e-05	6.9165e-08	3.94818e-06	1.59622e-05	6.53699e-10	9.30041e-11	4.18356e-12	4.78137e-06	2.58671e-13	2.86396e-10	6.19826e-08	6.36183e-08
chr04_018	4	25901084	31941116	0.992243	4.84888e-12	2.70757e-13	7.23498e-16	0.000744485	1.30398e-12	1.39334e-08	1.09483e-11	5.95125e-10	5.92374e-11	4.98957e-13	3.45242e-08	4.32138e-05	1.20478e-08	0.893841	1.4685e-07	0.00230463	6.02136e-08	2.6033e-09	6.16358e-14	2.7539e-10	0.000325312	2.21252e-10	2.07523e-10	5.37424e-11	1.96366e-11	9.10221e-10	0.000288505	5.76817e-13	4.79082e-13	3.13621e-13	6.98963e-13	5.29591e-14	0.0233511	1.72862e-07	3.96353e-09	1.45631e-06	2.92915e-05	2.70291e-14	2.56355e-14	3.05502e-12	1.44855e-08	2.11165e-18	7.50625e-14	4.96788e-11	4.98932e-11
chr04_019	4	31941225	32037973	0.664299	1.03716e-11	4.00742e-13	2.41576e-16	0.00257411	1.52654e-11	9.25312e-08	3.03215e-11	2.31816e-08	4.2824e-12	1.3043e-13	1.85828e-08	1.11039e-05	8.30027e-09	0.418214	7.25941e-07	0.000192785	1.36197e-07	6.03698e-09	2.52946e-14	2.17048e-10	0.000163789	1.50834e-10	4.07815e-11	6.32654e-12	3.6518e-11	4.22263e-11	9.32977e-05	3.18097e-13	3.48024e-14	1.94237e-14	2.49978e-13	5.30839e-14	0.00680128	5.3973e-08	1.09127e-08	4.63229e-06	1.83248e-05	4.05894e-14	1.20948e-14	1.64425e-12	1.11818e-10	1.40455e-18	1.73654e-14	1.02929e-11	4.01397e-12
chr04_020	4	32044450	34449911	0.891099	9.46981e-12	1.05851e-14	1.63512e-16	0.000114434	5.58601e-13	3.81266e-08	3.47486e-13	8.6042e-09	2.33527e-11	1.1958e-13	3.18028e-10	1.79691e-05	2.28279e-09	0.620257	7.44979e-07	3.66411e-05	8.2528e-08	2.55914e-10	4.92597e-15	2.84795e-11	0.000404752	4.24257e-12	2.69729e-11	2.75804e-13	1.49254e-11	2.66482e-11	0.000134448	1.82526e-13	7.83556e-15	5.64708e-15	2.95402e-14	9.46542e-14	0.00672985	5.26703e-08	5.48335e-10	1.63637e-06	4.13351e-06	5.49277e-15	9.85985e-16	3.12509e-14	6.19702e-12	4.68246e-20	7.04526e-16	1.64568e-11	2.22119e-13
chr04_021	4	34455358	34455371	0.467095	2.62591e-07	8.46463e-09	7.26941e-08	0.00164016	6.52729e-08	0.00279502	2.35373e-07	9.45041e-07	4.81767e-06	3.85145e-06	5.06281e-06	0.00243129	1.59602e-06	0.862128	1.75811e-05	0.0252528	0.00689083	6.60624e-05	8.05067e-09	4.20627e-06	5.88753e-05	7.94784e-07	2.67881e-05	7.41761e-06	7.58624e-07	3.51875e-05	0.00987802	7.14495e-07	1.14179e-07	1.72674e-08	6.25462e-07	1.71228e-08	0.127743	0.000140218	1.72444e-05	0.000272506	0.0192668	1.10693e-10	5.3232e-08	2.69083e-06	0.000147562	2.60056e-10	1.09568e-08	6.85984e-06	4.66305e-06
chr04_022	4	34455400	34455450	0.146273	3.74183e-06	3.28548e-06	2.02085e-05	0.00175091	9.41752e-05	0.0381414	8.8127e-10	8.65665e-11	0.000114591	0.000808681	6.62638e-05	0.0012127	9.46908e-06	0.306726	5.14351e-05	0.0771973	0.0318159	0.00314001	5.74835e-07	0.000204631	7.37337e-09	0.000109039	0.000290138	0.000266232	0.000452247	0.0015066	0.15438	0.00106207	7.9753e-05	2.28706e-06	9.27343e-05	3.19055e-06	0.0838727	0.00136247	6.84407e-05	0.00027388	0.12254	1.59294e-09	1.43403e-05	1.95195e-06	0.00217072	7.92293e-10	2.90175e-07	0.000147547	8.37725e-05
chr04_023	4	34462896	34495166	0.13099	0.0196644	0.646345	0.281547	0.022352	0.134078	0.0279718	4.37695e-07	3.12084e-09	0.0732797	0.843829	0.132653	0.390115	0.0138194	0.208063	0.0198312	0.92801	0.714524	0.800464	0.0318348	0.451577	4.91345e-06	0.51878	0.137475	0.326138	0.250281	0.906051	0.959019	0.796767	0.579023	0.0510496	0.544401	0.2091	0.279528	0.0616097	0.0550854	0.101634	0.974011	0.000491261	0.413976	0.00165031	0.425691	0.000942656	0.229384	0.274177	0.554823
chr04_024	4	34495489	34500579	0.0776481	0.0876536	0.629089	0.344809	0.151569	0.172298	0.12941	0.000515916	1.64665e-05	0.161754	0.709765	0.193259	0.786785	0.0728664	0.281163	0.0544617	0.868447	0.626485	0.591117	0.0308294	0.491979	0.00854678	0.257573	0.270879	0.120503	0.489246	0.567077	0.926864	0.707335	0.303172	0.0588022	0.374892	0.226637	0.78591	0.147452	0.116742	0.160708	0.90918	0.00530911	0.325699	0.058829	0.495945	0.0063659	0.0893225	0.363288	0.258621
chr04_025	4	34506268	34506309	0.0456635	0.00566738	8.94733e-05	0.000661112	0.000462063	5.72015e-05	0.352846	7.39686e-05	0.0182506	0.00361369	0.00124246	0.00590856	0.29988	0.00111184	0.248422	0.0193379	0.0571028	0.186396	0.00120619	9.63639e-05	0.0185101	0.0532837	0.000747628	0.0345635	0.00106987	0.00118387	0.0133372	0.40779	0.00120152	0.000610614	0.000231092	8.44887e-05	9.64172e-05	0.196765	0.102485	0.00206629	0.00246842	0.183809	2.99627e-05	0.000129039	0.000197321	0.0404279	7.53778e-06	0.000291385	0.00111536	0.000673458
chr04_026	4	34508214	36307706	0.910066	2.29152e-10	1.49944e-12	6.33147e-15	0.00124464	1.83625e-12	1.0467e-06	1.02691e-10	1.89057e-06	3.24044e-10	4.00409e-12	6.34948e-09	4.03727e-05	4.23964e-08	0.897087	3.28585e-06	0.00076398	1.49716e-06	1.0239e-09	1.82853e-13	3.26098e-09	0.000976611	1.60936e-09	1.7037e-09	1.59127e-10	9.12716e-11	2.99934e-09	0.000151722	1.44198e-12	3.08516e-12	5.29965e-12	7.79167e-13	3.72174e-11	0.0276687	7.31293e-06	9.46752e-08	9.11029e-06	5.23267e-06	9.32757e-13	4.64033e-13	1.62409e-11	7.13354e-08	2.15823e-17	3.68652e-14	1.6466e-10	8.28407e-11
chr04_027	4	36307770	44701093	0.932668	0.000240691	2.10902e-08	5.98882e-07	0.214404	9.72296e-07	8.85451e-05	1.50659e-09	0.000402234	3.18876e-05	4.5896e-07	1.89805e-05	0.00109006	0.0139031	0.758788	0.0530815	0.0118239	0.014916	0.000618613	6.41072e-06	5.45545e-05	0.0991542	7.69556e-05	8.32624e-05	1.08052e-05	0.00031663	0.000174145	0.00925776	1.70835e-06	1.20999e-06	1.24862e-06	1.24335e-06	4.69241e-05	0.0977542	0.00410641	0.0030981	0.035416	1.97715e-05	0.000347749	6.66514e-07	1.07482e-07	0.000605548	1.36424e-08	4.97731e-07	0.000414759	1.06932e-05
chr04_028	4	44705726	48784132	0.42913	0.00152034	2.04039e-08	5.55304e-08	0.137867	2.12699e-05	0.000573604	3.4601e-09	0.000472368	7.50729e-07	4.46274e-07	3.76898e-06	0.00170684	0.00302881	0.989091	0.0377202	0.000532657	0.0812149	3.12382e-06	3.0517e-08	2.36467e-06	0.0719297	0.000364185	1.05537e-07	1.7374e-06	3.22227e-05	9.20052e-06	0.0123826	6.36097e-09	1.46947e-07	1.58704e-06	3.15631e-06	1.91555e-05	0.179363	0.000103553	0.000904192	0.00185588	7.54786e-07	5.25611e-05	8.89943e-08	1.25154e-07	0.000205236	4.63845e-09	2.66591e-08	5.36184e-05	9.98476e-06
chr04_029	4	48788544	48808853	0.992848	0.4404	0.0147841	0.00515474	0.329291	0.109041	0.0510817	0.04809	0.136213	0.180051	0.0381595	0.0174664	0.409873	0.331939	0.938042	0.113166	0.378071	0.245962	0.0940258	0.0166994	0.0781627	0.330703	0.119687	0.0117938	0.0951733	0.00448063	0.0331778	0.0359681	0.00189511	0.019461	0.0213543	0.00969562	0.0459081	0.540576	0.225777	0.0669501	0.0267565	0.0753007	0.0623332	0.0431852	0.00472787	0.150696	0.0153994	0.0107101	0.192269	0.108362
chr04_030	4	48810739	48986113	0.408778	0.993666	0.342028	0.355956	0.44363	0.576944	0.328892	0.900492	0.115717	0.619445	0.481157	0.636998	0.661746	0.87098	0.566719	0.898293	0.993699	0.691304	0.944559	0.746348	0.936862	0.251159	0.211898	0.441814	0.674893	0.32738	0.372639	0.284789	0.36263	0.203869	0.573479	0.662066	0.316174	0.13286	0.79396	0.668939	0.702911	0.716648	0.373211	0.621019	0.645412	0.94256	0.998564	0.408273	0.834544	0.487323
chr04_031	4	48991978	49338521	0.428094	0.876602	0.274227	0.399429	0.345212	0.111798	0.20599	0.524749	0.11239	0.505271	0.546418	0.721654	0.850404	0.726882	0.683525	0.695167	0.917833	0.831902	0.738477	0.477243	0.474239	0.159421	0.308858	0.52575	0.307923	0.609651	0.284366	0.375066	0.214033	0.138131	0.755656	0.870682	0.388562	0.0311863	0.906637	0.764896	0.718254	0.701412	0.212145	0.334574	0.614947	0.571807	0.694764	0.152164	0.985112	0.219161
chr04_032	4	49344549	49353370	0.202237	0.64199	0.296516	0.053526	0.0279773	0.0469412	0.0995857	0.699539	0.553025	0.245641	0.123417	0.240022	0.907932	0.851727	0.830631	0.143684	0.398924	0.143075	0.0878824	0.0432583	0.173981	0.128381	0.0742022	0.0458025	0.2103	0.224386	0.0521776	0.777615	0.0496524	0.0540955	0.247319	0.0694068	0.0298834	0.288356	0.376857	0.463287	0.540786	0.334534	0.10326	0.17013	0.366843	0.23615	0.248673	0.0141961	0.832584	0.0944198
chr04_033	4	52380751	52380802	0.812876	0.145206	0.0577279	0.00190922	0.0282956	0.0222208	0.0359314	0.0603351	0.0278028	0.00838129	0.00402294	0.00473571	0.294489	0.41113	0.666741	0.0495612	0.0482927	0.000201942	0.0520666	0.0457458	0.00551081	0.211047	0.000181523	0.00196023	0.0429898	0.00868637	0.0317926	0.106108	0.00251134	0.0100259	0.000108504	0.000572848	0.000201424	0.354742	0.0409845	0.0213685	0.199197	0.0186174	0.0238396	0.00611736	0.00280238	0.00570524	0.00143641	0.000153004	0.000512017	0.0184122
chr04_034	4	52380941	55278858	0.622454	0.000142472	2.451e-06	2.57552e-07	0.000155294	3.42578e-06	4.96237e-05	0.00114471	0.00461712	2.00191e-05	1.66597e-07	5.49958e-06	0.0127536	6.52412e-05	0.837091	0.000275351	0.000290448	2.45947e-08	3.14341e-06	6.50826e-07	4.0928e-07	0.114069	8.95315e-09	0.000118841	7.25847e-06	2.23596e-07	3.70464e-06	0.355595	6.6129e-10	2.3034e-06	1.91155e-12	3.97412e-09	8.58461e-10	0.529617	5.28232e-05	1.7438e-06	0.00184874	0.000101305	4.56415e-08	9.37502e-09	6.27628e-10	3.07839e-07	4.95018e-11	1.34877e-09	4.92007e-09	5.83897e-07
chr04_035	4	55282557	63813833	0.701923	2.56459e-06	7.66687e-06	8.92315e-09	0.000105704	2.48034e-05	0.000356736	1.75533e-05	1.04132e-05	6.44688e-07	1.19842e-07	6.17668e-08	0.00199228	2.63928e-05	0.692423	8.0512e-07	0.000234257	8.35189e-08	2.05985e-07	3.53804e-09	4.55024e-07	0.00568024	1.55629e-06	1.0146e-07	1.55733e-07	1.00253e-09	2.55742e-06	0.451895	1.55748e-09	2.50286e-06	2.30588e-11	4.25312e-10	4.08972e-11	0.248507	0.000122736	1.92936e-07	0.000249413	0.000284357	4.82986e-11	1.62562e-09	8.77286e-13	1.21467e-07	2.29179e-12	4.76433e-09	2.37129e-08	8.53711e-08
chr04_036	4	63823873	63834508	0.814623	0.00503137	4.38619e-06	8.31493e-06	0.00838142	3.89844e-05	0.000452523	0.00454258	0.0611535	3.91789e-06	0.000106145	5.08631e-07	0.0120307	4.67265e-05	0.995789	0.000553893	5.44599e-05	0.0029983	2.22893e-08	7.57588e-07	0.000122425	0.0416475	0.00138658	2.19915e-06	2.08557e-06	0.00063775	1.88613e-05	0.367617	2.89182e-10	5.16427e-05	8.33958e-08	1.39226e-06	1.882e-06	0.308121	0.00343038	5.96605e-06	0.0145983	5.73252e-05	5.79262e-05	2.65927e-08	3.06511e-06	8.03211e-07	9.89385e-09	2.09643e-06	1.71266e-05	3.93419e-06
chr04_037	4	63837162	64376536	0.447684	0.000164646	1.83977e-07	4.30033e-07	0.000119944	0.000108106	0.000547453	2.11498e-05	2.54994e-06	5.44351e-08	3.84105e-06	3.08662e-08	0.000104607	4.28481e-06	0.921889	2.68526e-05	2.82984e-05	0.0120628	5.93299e-06	1.03262e-09	3.88914e-07	0.000556427	0.000272998	4.0086e-09	1.97386e-07	6.92132e-07	2.69313e-06	0.527344	2.58965e-10	1.47935e-06	4.14716e-09	5.00784e-06	1.10064e-11	0.360515	2.09925e-05	2.48782e-08	0.000144611	0.00473679	6.67052e-09	3.19712e-10	2.69066e-10	2.8583e-07	2.75659e-13	7.06659e-08	9.93655e-07	8.29033e-08
chr04_038	4	64380065	64390854	0.99575	0.115849	0.00146044	0.0356537	0.180298	0.0111716	0.114619	0.27117	0.00116383	0.000617847	0.0187623	0.0631963	0.0212923	0.0135939	0.196596	0.0495334	0.00972872	0.101974	0.000201475	0.000292549	0.00754748	0.011178	0.163616	0.00890064	0.0146546	0.00662514	0.000758153	0.484617	0.0201244	0.0119677	0.00371918	0.0139595	0.000416291	0.68932	0.00159374	0.00365589	0.00582246	0.0118076	0.00269173	0.000145369	0.0237894	0.016117	0.0007948	0.0121136	0.0193882	0.00368337
chr04_039	4	64399027	64400639	0.273507	0.00283117	6.84853e-06	0.000188015	0.00626174	0.0042449	0.00487127	0.0250722	3.10353e-05	1.63165e-05	0.000719059	0.00124892	0.00031647	0.00121442	0.875759	0.00469273	0.000233111	0.08115	7.41444e-05	7.07941e-06	5.71464e-05	0.0509245	0.0293138	2.63697e-05	0.00013131	6.80496e-06	1.33984e-05	0.915178	2.26797e-05	0.00026516	1.08037e-05	0.00212764	3.03941e-07	0.483059	0.000239383	8.5978e-06	0.00245585	0.00626029	3.14632e-05	7.05279e-07	3.12564e-05	0.000675392	8.86824e-07	0.000378834	0.00199047	7.80153e-05
chr04_040	4	64404812	68897521	0.24279	0.00018433	5.61127e-06	3.42286e-07	0.00013055	0.000346069	0.000194419	3.49392e-07	6.59699e-06	1.27946e-07	9.05815e-06	6.23802e-08	2.3992e-05	9.96208e-05	0.638193	4.17781e-05	0.00075698	0.0271207	0.000103544	2.09112e-09	5.89133e-06	0.0016667	4.83978e-05	1.73335e-07	5.11974e-07	7.29942e-07	1.19249e-06	0.479252	7.71121e-08	1.86966e-06	9.74874e-10	2.65818e-05	3.19355e-10	0.086988	0.0021593	1.98045e-08	0.000158411	0.00986782	1.23538e-07	6.33216e-09	3.21814e-11	6.68754e-07	7.61996e-12	2.22641e-07	0.000230795	4.68945e-07
chr04_041	4	68900364	68902978	0.00826502	0.104124	4.30354e-05	0.000244491	0.0284375	0.000785619	0.000546225	0.0535567	0.000374767	0.000343657	0.00814617	0.000809607	0.00101128	0.0150753	0.0553597	0.0365339	0.000400834	0.11073	0.018447	6.96602e-05	0.00310356	0.0640212	0.0119452	6.7176e-05	0.000206167	0.000855459	0.000627162	0.401943	2.58086e-06	0.000191094	1.70451e-06	0.000380275	1.83785e-06	0.000566165	0.272511	0.00138341	6.58621e-05	0.00530663	0.000218911	1.23541e-05	6.49918e-07	6.1205e-05	8.03236e-06	7.78592e-05	0.00620643	0.000580138
chr04_042	4	68909444	68943660	0.0105655	0.556232	0.000894866	0.14174	0.626223	0.00359851	0.466338	0.971467	0.594598	0.00297427	0.214929	0.156989	0.0550518	0.0153573	0.0483272	0.746125	0.000895337	0.71505	0.19156	0.0282958	0.190204	0.00461939	0.211229	0.253738	0.0209922	0.494644	0.0185492	0.917022	0.00162808	0.030732	0.0064977	0.104794	0.0609792	2.38302e-06	0.369211	0.0142806	0.00559537	0.664216	0.0339196	0.00169923	0.00400549	0.000212556	0.0381693	0.0248378	0.028928	0.0200196
chr04_043	4	68964801	68970738	0.209151	0.415102	0.13321	0.386413	0.512686	0.00539789	0.552287	0.75215	0.922139	0.0344874	0.247993	0.40535	0.473143	0.495651	0.0844996	0.253628	0.0372568	0.289501	0.256997	0.355811	0.278326	0.0105445	0.144961	0.649167	0.0925549	0.335686	0.161723	0.895849	0.0749358	0.191457	0.0425957	0.231184	0.186662	0.00367723	0.183189	0.173664	0.495776	0.85688	0.171584	0.0737778	0.265613	0.00131534	0.140402	0.181779	0.19221	0.0702401
chr04_044	4	68977395	69021160	0.693531	0.848199	0.0554502	0.0819154	0.780594	0.00448457	0.349192	0.501272	0.5799	0.0368995	0.142964	0.380345	0.263789	0.52036	0.261363	0.208531	0.0235814	0.128177	0.0341943	0.235152	0.234833	0.00716013	0.0909199	0.199099	0.0684057	0.300081	0.0346048	0.509559	0.00404528	0.045367	0.0242648	0.0260653	0.0597898	0.000710402	0.349376	0.266031	0.44363	0.158856	0.310105	0.0117161	0.135918	0.000180173	0.0968195	0.040315	0.160037	0.0505922
chr04_045	4	69043084	69096368	0.627995	0.23366	0.963842	0.802162	0.203789	0.695084	0.324959	0.0673861	0.155503	0.188233	0.983854	0.44385	0.515344	0.561636	0.636843	0.22073	0.550066	0.175503	0.963852	0.782305	0.570508	0.361696	0.764587	0.637294	0.763748	0.569743	0.507921	0.0150679	0.835588	0.791497	0.627969	0.768579	0.892633	0.501474	0.217327	0.31743	0.259333	0.359661	0.159119	0.892857	0.47601	0.170905	0.516311	0.772205	0.555537	0.624186
chr04_046	4	69096445	69168575	0.825573	0.177528	0.809903	0.336097	0.137119	0.528356	0.3093	0.0204559	0.192358	0.187058	0.38472	0.0404632	0.558326	0.403543	0.194563	0.229831	0.485395	0.0607826	0.58342	0.31531	0.28974	0.306416	0.589677	0.223226	0.433962	0.244738	0.309822	0.00626397	0.335684	0.841328	0.214144	0.542952	0.977391	0.187081	0.198774	0.164493	0.220513	0.284099	0.067109	0.700982	0.258399	0.407995	0.155237	0.350917	0.462713	0.533942
chr04_047	4	69188930	69211555	0.243547	0.904003	0.597563	0.989697	0.688731	0.766148	0.552173	0.699425	0.694013	0.407917	0.500147	0.541683	0.831637	0.68552	0.0122617	0.546078	0.776745	0.999902	0.875447	0.923069	0.82941	0.196582	0.971673	0.938712	0.61078	0.893927	0.653979	0.551913	0.553336	0.912844	0.571398	0.897553	0.363414	0.427781	0.56972	0.902253	0.780495	0.908364	0.828578	0.588356	0.561297	0.267795	0.969588	0.770092	0.563242	0.747281
chr04_048	4	69219748	69617079	0.195247	0.767582	0.085304	0.0645576	0.150051	0.219603	0.077933	0.51085	0.500404	0.111792	0.249714	0.2149	0.258041	0.739898	0.578536	0.86796	0.39279	0.124215	0.10264	0.117943	0.363371	0.0525528	0.164326	0.0718031	0.172065	0.321094	0.132375	0.804082	0.000691679	0.0317212	0.0257556	0.112461	0.00894518	0.0537685	0.168823	0.0841391	0.263077	0.217336	0.0182772	0.0093744	0.0311958	0.164328	0.0269036	0.0340497	0.253622	0.131627
chr04_049	4	69625838	70155483	0.363402	0.00388063	1.22515e-08	1.6759e-09	0.00459059	6.12116e-07	0.00510366	0.00190683	0.000229835	1.04637e-07	4.67004e-06	1.26881e-07	0.000254156	7.59022e-05	0.256013	5.38315e-05	1.04648e-06	0.00303072	8.57908e-06	4.99079e-09	1.38634e-06	0.000246518	1.1964e-06	4.46266e-10	6.4131e-10	2.65179e-07	9.51325e-08	0.290329	9.53348e-13	4.79428e-08	1.3557e-11	1.9548e-08	3.24459e-11	0.011305	9.07834e-05	8.96261e-08	1.33631e-05	0.00015496	3.48749e-09	5.70302e-10	1.17447e-09	5.46277e-11	6.53882e-11	6.51014e-10	9.26528e-07	4.03681e-09
chr04_050	4	70155840	70158100	0.183344	0.0531363	2.36632e-05	0.000390216	0.0281436	0.000980347	0.0632703	0.0204906	0.470971	6.25486e-06	0.00235129	2.16464e-05	0.00446487	0.00171461	0.406977	0.000593021	0.000223308	0.0709933	0.000854817	8.71854e-06	0.00039556	1.81392e-05	5.89541e-05	1.01671e-05	1.14796e-05	0.000614004	0.000827877	0.359876	5.67138e-06	0.00184795	4.31754e-06	0.000181477	1.9071e-06	0.0109064	0.0137398	1.49838e-06	0.000630988	0.0596812	2.9207e-05	8.74913e-06	1.20617e-05	1.789e-08	3.53365e-07	1.68798e-05	0.000237669	4.13011e-05
chr04_051	4	70162234	70266714	0.0127294	0.0167331	0.0209744	0.00461533	0.767708	0.185744	0.00526863	0.0019077	0.0062144	0.000369332	0.0440958	0.0224138	0.0614916	0.0116346	0.0632917	0.00330976	0.00480028	0.108966	0.0573451	0.00223643	0.0175115	4.1569e-05	0.0133376	0.000492923	0.00347957	0.000940101	0.0562529	0.716626	0.00947664	0.135964	0.00526275	0.0364702	0.00275797	0.0194717	0.0488377	0.00341821	0.0040182	0.0529523	0.0220772	0.00104967	0.000383865	6.23046e-05	0.000257819	0.00929164	0.00349423	0.030313
chr04_052	4	70273685	70313039	0.576639	0.0327049	1.73923e-05	5.66598e-05	0.0416149	0.0109366	0.0279795	0.0804039	0.000866389	4.275e-05	0.0136592	0.00260243	0.0621759	0.0308	0.122743	0.00594837	0.00202701	0.0175059	0.00184261	8.8846e-05	0.00230924	0.0115254	0.00136781	2.57062e-05	5.71755e-05	0.000277906	0.0025737	0.659713	4.55643e-07	0.000440996	2.63028e-06	0.000478453	2.35019e-05	0.0112956	0.008068	0.00115523	0.00272428	0.0230624	5.87837e-06	2.47097e-05	3.27531e-06	2.10704e-05	2.05511e-06	3.25753e-05	0.00967471	0.000242339
chr04_053	4	70315122	75307908	0.0825934	0.000827149	1.38613e-07	4.20336e-10	0.00274609	2.16095e-08	4.0988e-06	0.000456649	0.000269126	1.89973e-08	3.24305e-06	1.1349e-08	0.00545699	0.000269303	0.559256	9.04409e-05	9.9093e-08	0.00074958	7.28799e-06	1.25086e-09	2.04318e-08	0.000201323	9.68304e-08	5.22587e-09	9.31509e-10	3.12929e-07	6.75621e-07	0.455681	2.13414e-13	2.80623e-07	7.64016e-11	1.67956e-09	9.31761e-10	0.000494971	0.000217816	6.76683e-08	1.52268e-06	9.57132e-07	1.59838e-10	1.60371e-11	1.23921e-10	1.51156e-13	3.36366e-12	2.97965e-10	9.69422e-08	2.54154e-10
chr04_054	4	75308110	91037880	0.191978	0.00293852	0.000483979	1.89871e-05	0.0691631	0.00108226	2.17015e-05	0.000149778	7.63593e-06	0.000536993	0.0025528	0.000285608	0.0480686	0.0050518	0.648723	0.0039656	0.135227	0.0875483	0.00118257	0.000101113	0.00938292	0.0099023	0.0769306	2.07705e-05	0.00192104	3.23068e-05	0.00500572	0.614043	4.1081e-06	0.000811059	2.79469e-05	0.00214555	4.64149e-05	0.00427204	0.030605	0.0102728	0.0600104	0.00954822	0.000209463	0.000570591	4.3045e-06	2.5551e-05	6.56752e-05	0.000118063	0.0288493	0.000980497
chr04_055	4	91038049	92139248	0.458911	3.91414e-05	0.000453503	2.86766e-05	0.00227022	0.00449837	0.00245593	0.000572389	2.12565e-05	0.000144452	0.00840883	0.00116601	0.187487	5.90716e-05	0.204237	0.00645344	0.0936603	0.0797919	0.000144284	1.64724e-05	0.0399672	0.125493	0.00747601	0.00054947	0.000269194	3.8425e-05	0.00124542	0.919386	2.67207e-05	0.00110487	8.89933e-06	0.000486194	4.50045e-05	0.00580137	0.0863985	0.0158363	0.0459286	0.0148926	1.65081e-06	9.96074e-05	1.73392e-06	8.21992e-06	4.75273e-06	0.000131959	0.00369473	0.000174893
chr04_056	4	92139302	104435155	0.446252	1.07212e-05	6.45793e-06	1.49411e-07	0.0308572	1.86543e-05	8.57468e-05	0.000325924	6.37519e-06	5.73239e-05	4.10721e-05	0.000738515	0.00580908	4.30328e-06	0.602689	0.00376545	0.00342317	0.0544317	2.34626e-06	3.96051e-07	0.000225344	0.0760641	0.0102403	7.52415e-06	1.1191e-05	1.76722e-07	1.60066e-05	0.731191	3.8555e-09	9.50761e-05	2.41049e-05	3.10477e-05	1.30516e-05	6.24179e-05	0.000882535	0.000423796	4.33948e-05	0.0213955	4.00675e-07	2.67298e-07	6.94272e-06	1.35112e-10	2.09956e-08	4.66631e-06	0.000167109	4.96081e-05
chr04_057	4	104437550	104437552	0.508464	0.0264093	0.00266864	0.00108735	0.12865	0.00134058	0.0132784	0.147159	0.0013067	0.0241922	0.0369096	0.1421	0.0799363	0.0190776	0.751184	0.0621116	0.0108832	0.000751466	0.00532655	0.00351751	0.0881369	0.304321	0.155469	0.00857931	0.0285764	0.00135175	0.0113803	0.112126	0.00012881	0.0185298	0.00494741	4.062e-05	0.0199487	2.49722e-05	0.0174903	0.149564	0.0152667	0.00294158	0.00164721	0.00603474	0.0343152	0.000101211	0.00520468	0.00596658	0.00193751	0.0208133
chr04_058	4	104439554	138304557	0.909039	0.000300802	8.68385e-06	1.0296e-06	0.000947691	0.000122074	1.12122e-05	0.0296449	2.01681e-05	0.000393063	0.000358012	0.0094673	0.0103081	0.00218996	0.451611	0.0104983	0.0174295	0.00205173	1.41127e-05	3.52746e-05	0.00263701	0.000405119	0.00691752	0.000788967	0.000355912	1.31113e-06	0.000152323	0.712984	4.22089e-08	3.6202e-05	0.000326811	3.31709e-05	1.84292e-06	3.28574e-24	0.00299238	0.0128729	0.0109598	0.00439153	6.03858e-05	1.3439e-05	2.22571e-05	1.92908e-06	4.80671e-05	1.66948e-06	0.00050962	0.00181357
chr04_059	4	138311554	138314423	0.88054	0.0665788	0.488786	0.100497	0.652693	0.321276	0.685383	0.368908	0.830841	0.0181614	0.337712	0.10258	0.108795	0.269512	0.0133245	0.540381	0.223955	0.628117	0.0465422	0.268179	0.0449132	0.0576207	0.0627299	0.130367	0.0176879	0.00733978	0.107125	0.20163	0.387345	0.161714	0.138495	0.103037	0.342236	0.000807231	0.879526	0.231406	0.409997	0.16244	0.329554	0.102526	0.20473	0.00106032	0.407611	0.0768886	0.388946	0.00516185
chr04_060	4	138327813	144510860	0.61026	0.000418491	0.00937089	0.000621482	0.44133	0.000703699	4.53704e-06	0.00657376	0.000130997	0.0618371	0.0485878	0.0400835	0.150169	0.030302	0.121988	0.258329	0.449415	0.229299	0.0120841	0.0387222	0.00475144	0.209609	0.0262619	0.00522118	0.0079285	0.000585196	0.0454802	0.801728	3.68745e-05	0.0111313	0.011484	0.0101027	0.00145358	4.10583e-07	0.0809578	0.157541	0.170411	0.15021	0.00561794	0.0123705	0.000883572	0.00581994	0.00144154	0.00137478	0.0302756	0.0028618
chr04_061	4	144511608	144517051	0.781148	0.159556	0.41903	0.0101771	0.529007	0.0676031	0.00596972	0.965339	0.155273	0.523295	0.0981627	0.397618	0.870442	0.977098	0.332683	0.201303	0.223071	0.709964	0.159934	0.319299	0.382263	0.491339	0.0328423	0.0607951	0.222991	0.614977	0.265428	0.668876	0.02379	0.00933557	0.291327	0.219505	0.330885	0.0029027	0.750609	0.412892	0.642024	0.036876	0.679761	0.316044	0.509645	0.0119554	0.180244	0.230319	0.550757	0.124991
chr04_062	4	144518393	154875061	0.610205	0.00435986	0.0186504	3.53457e-05	0.174351	0.000344367	1.70349e-06	0.00100567	0.00261806	0.0175815	0.00380248	0.0278731	0.449305	0.223456	0.246497	0.164688	0.0536945	0.130919	0.00553074	0.0281979	0.0107993	0.110865	0.00661235	0.000733856	0.000132245	0.00129636	0.0242223	0.98889	0.000143009	0.00626192	0.0178873	0.00215807	0.00042236	1.0385e-10	0.0432876	0.150766	0.0115382	0.00701685	0.0132056	0.00151066	0.000132964	2.73437e-05	0.00012323	0.00105617	0.0485662	0.00142781
chr04_063	4	154883711	154883957	0.980208	9.58477e-06	0.0016454	4.16269e-06	0.00270273	2.38075e-05	1.69192e-07	0.00112072	6.05241e-05	0.0062161	0.000870196	0.0326235	0.0559736	0.0215816	0.115243	0.176441	0.106123	0.00187297	1.07922e-05	0.00233845	0.000968122	0.927733	0.0014097	0.00571836	0.00142431	8.78948e-06	0.00508987	0.553217	4.51725e-07	0.00120164	0.000384478	1.9161e-05	0.00114394	0.00206841	0.00023212	0.112062	0.0114132	0.00111132	0.000139359	3.90221e-05	0.000693943	0.0113462	0.00113659	4.39212e-05	0.00279513	0.00213417
chr04_064	4	154884471	172605922	0.958909	6.06894e-09	7.85824e-09	7.03188e-10	6.55053e-06	2.00427e-10	4.41019e-11	2.66235e-05	1.91444e-08	2.65008e-06	3.04572e-07	0.000770349	0.000456787	9.0973e-07	0.276503	1.69334e-05	0.000452139	2.05369e-05	6.83648e-08	1.14945e-07	1.81868e-08	0.00293063	3.44338e-07	7.67802e-06	5.18151e-08	7.79958e-11	5.23536e-06	0.0873148	2.12825e-11	1.66441e-06	3.53744e-08	5.93757e-09	4.1677e-09	1.36477e-06	2.5041e-06	0.000304383	2.27521e-06	8.93737e-06	7.40333e-08	7.53496e-09	1.36827e-07	1.02809e-05	3.16614e-09	3.24131e-10	2.15242e-07	7.14709e-07
chr04_065	4	172611460	173226109	0.751105	8.2277e-09	6.42917e-07	9.18031e-10	0.00202793	4.15929e-08	1.80314e-06	2.80469e-05	1.98079e-08	7.81607e-05	1.49703e-05	0.00632404	0.0310265	1.16509e-05	0.0145593	2.99541e-05	0.0237646	0.0037179	3.37117e-06	4.07323e-07	4.17695e-06	0.0271486	2.64882e-06	3.77606e-05	9.96981e-07	2.10782e-09	6.63012e-05	0.359333	5.08885e-08	6.89223e-05	1.54692e-06	3.25736e-06	9.14928e-07	2.2045e-05	0.000376564	0.000864015	0.000148131	0.000888639	7.90233e-08	4.36436e-07	6.67472e-07	7.19338e-06	1.28098e-08	5.39653e-08	4.10768e-05	1.47963e-06
chr04_066	4	173232555	173665219	0.805994	5.69657e-10	9.48057e-08	1.32747e-10	0.000895624	2.67679e-09	1.63026e-07	0.000199342	1.58468e-07	9.28982e-06	4.87288e-06	0.00431703	0.0197816	1.26849e-06	0.0685997	0.000118943	0.00692371	0.0011966	2.01023e-07	1.05994e-07	3.97767e-07	0.0209185	2.52883e-06	4.29452e-06	4.96405e-08	1.23239e-09	1.05325e-05	0.279574	8.11658e-09	2.36748e-05	1.9271e-07	3.26661e-07	7.72909e-07	2.27865e-06	6.76052e-05	0.000489926	8.98989e-05	5.45087e-06	5.90722e-08	4.54858e-08	1.16973e-06	6.16289e-06	3.33816e-09	2.19426e-09	1.21352e-05	1.15993e-07
chr04_067	4	173677708	189458434	0.668666	6.84843e-12	2.32523e-11	4.36025e-15	1.00394e-07	2.22671e-12	1.93442e-09	5.79204e-06	5.14805e-11	4.29973e-08	1.02457e-09	4.63576e-06	8.25647e-05	1.15149e-08	0.581238	8.41737e-07	1.41578e-05	3.23217e-05	1.35184e-07	1.17564e-10	7.32378e-11	0.00206862	3.77356e-11	3.00087e-08	2.75965e-11	1.00458e-14	6.16427e-09	0.199547	4.30773e-12	5.79562e-09	5.94295e-12	9.95379e-10	2.69334e-12	2.87058e-07	3.65376e-08	7.39128e-08	1.19009e-05	1.67944e-05	1.86394e-12	2.69329e-10	5.55213e-10	8.0701e-10	1.06976e-13	5.38715e-14	7.73489e-09	4.73288e-10
chr04_068	4	189459808	189471420	0.450925	9.67027e-12	9.90376e-13	1.01801e-12	4.88698e-05	9.30791e-12	1.83711e-07	4.20592e-05	2.21803e-10	9.77604e-07	2.17291e-07	1.2091e-05	4.12248e-05	3.6135e-12	0.522893	1.93851e-05	1.62092e-05	3.3267e-06	1.19154e-07	1.7946e-10	7.56082e-13	0.000274986	1.1994e-07	4.05739e-07	1.93532e-09	9.73444e-11	3.56076e-07	0.109883	4.2698e-11	1.90676e-07	3.22323e-12	1.18851e-10	1.40627e-12	0.00825235	9.54963e-07	6.5565e-07	6.99767e-06	0.000176043	2.46466e-11	2.55519e-09	1.36691e-11	3.74493e-07	2.57481e-13	4.84901e-12	7.32127e-10	2.58541e-09
chr04_069	4	189471556	191195138	0.909026	2.87401e-12	1.059e-12	2.08473e-13	0.00112157	2.05249e-13	1.55109e-07	5.91176e-06	2.34551e-10	4.34203e-07	2.13954e-09	2.03496e-05	3.00029e-06	4.58501e-11	0.228452	1.21233e-05	1.58504e-05	1.40757e-05	3.91784e-08	2.14848e-10	8.63626e-14	7.11563e-05	1.72423e-08	2.61699e-08	8.6746e-10	3.28149e-12	1.98323e-08	0.0568544	1.59279e-13	1.42232e-08	1.94359e-12	8.8502e-11	4.01117e-12	0.000156489	3.37546e-07	1.32239e-06	3.14346e-08	4.36237e-05	8.05967e-11	2.03826e-09	1.91508e-10	7.38236e-10	1.07035e-11	2.40337e-12	3.72647e-09	1.51788e-09
chr04_070	4	191204244	191261905	0.0482593	7.4402e-07	1.00557e-05	2.93054e-07	0.000663885	4.16621e-08	5.43373e-05	0.000579246	0.000406683	2.41868e-05	1.52628e-06	2.50558e-05	0.00189337	4.80775e-08	0.286158	0.0312166	0.00207421	0.00135655	0.000817846	1.66566e-06	2.29268e-06	0.00336583	1.37182e-06	0.000127744	9.76476e-06	1.0202e-07	5.1045e-05	0.00959651	9.14244e-08	5.70777e-06	1.52826e-06	6.39816e-08	1.33036e-06	0.597639	5.63701e-05	0.00135567	0.00299249	0.00385454	6.53912e-06	5.2362e-06	8.76245e-08	0.00232389	8.13512e-08	8.8426e-08	2.81633e-07	4.59109e-06
chr05_001	5	68533	72585	0.647206	0.000743758	7.23834e-09	1.20163e-09	0.00440708	1.24848e-07	0.00958117	0.0557455	0.000603919	6.30314e-09	1.37498e-06	6.14129e-08	1.38889e-06	0.000143435	0.816502	0.00185106	4.0473e-06	0.000154607	2.51262e-06	8.12823e-07	9.45515e-08	0.00953693	3.34535e-05	5.81174e-07	4.67535e-09	0.000613911	4.9874e-08	0.00574473	4.9557e-07	5.84243e-09	5.31522e-05	2.84368e-08	4.09913e-08	0.00782164	9.05519e-06	2.88293e-05	5.55328e-05	0.000242848	1.48447e-07	6.47185e-08	2.59619e-08	7.12821e-06	6.39886e-10	3.01138e-09	2.35836e-07	4.52428e-08
chr05_002	5	74964	259016	0.83768	5.24701e-05	2.36365e-07	1.76897e-09	0.00103813	4.86951e-07	0.000176712	0.0036959	3.75507e-06	3.43861e-09	2.58388e-06	5.33551e-08	2.55793e-05	1.97566e-06	0.924169	9.12571e-07	1.82578e-05	0.00181761	1.26975e-05	1.42387e-08	4.55763e-09	3.41411e-05	0.000757163	2.86573e-08	1.39599e-08	1.11867e-05	2.31534e-06	0.000188514	8.6992e-07	2.41336e-08	3.44629e-06	6.73332e-08	1.22335e-07	3.22689e-05	2.69531e-06	1.22086e-06	5.34497e-05	0.00153098	6.31054e-09	4.75399e-08	2.96027e-10	9.76478e-07	1.77779e-11	4.34764e-08	2.24308e-08	1.1147e-06
chr05_003	5	270803	712605	0.853349	0.000546788	2.3193e-06	1.48933e-07	0.0100172	1.44861e-05	0.000684169	0.0114252	2.08811e-05	2.07275e-08	9.32655e-05	5.52949e-06	0.00143937	8.33594e-06	0.413223	0.000683425	0.000325186	0.005705	0.00222493	1.15497e-06	3.9943e-06	0.0051809	0.0246598	2.13734e-06	2.09566e-07	0.000230138	8.03791e-05	0.000497002	0.000454993	1.16468e-06	7.04085e-05	2.36087e-06	1.22266e-06	0.00417961	3.58274e-06	1.20995e-05	1.02397e-05	0.028443	8.27182e-09	1.46334e-07	2.92221e-08	5.26538e-05	8.16834e-10	2.28173e-06	8.7273e-08	3.35761e-06
chr05_004	5	713804	738748	0.526072	0.0121888	5.35606e-05	2.83288e-06	0.130049	5.39008e-05	0.065455	0.0144666	0.000706835	1.13011e-06	0.000299705	0.000131371	0.00803489	6.20011e-05	0.815687	0.00639338	0.000962769	0.0318229	0.00664114	1.19859e-05	0.000110179	0.0172875	0.0128554	1.46776e-05	3.1211e-06	0.0111872	0.000297211	0.0152749	0.00162094	5.52397e-06	4.69597e-05	4.14425e-05	4.7606e-05	0.0687598	0.000406232	0.000197986	0.000480377	0.0758672	6.02594e-07	2.77417e-06	1.22322e-08	0.00113496	4.58723e-08	1.84483e-05	2.762e-05	2.21541e-05
chr05_005	5	751372	752190	0.292274	0.108593	0.000207174	0.000388608	0.336035	0.000134408	0.426858	0.0149055	0.00437835	0.000227231	0.00855326	0.00064761	0.21149	0.00446124	0.923373	0.329196	0.00191162	0.0832944	0.00279555	0.00112277	0.000580311	0.0533888	0.0584763	0.00379802	1.11579e-05	0.0732212	0.00581572	0.381538	0.0121383	0.000494936	0.0008319	0.000130531	0.00228498	0.168658	0.0177442	0.00315531	0.0136791	0.0797015	0.000120451	6.56147e-05	5.28634e-08	0.0366832	4.16058e-06	0.000390788	0.000370798	0.00012395
chr05_006	5	770380	795690	0.189757	0.492486	0.00422281	0.0633178	0.471359	0.00299012	0.907079	0.0358144	0.0171971	0.0253582	0.209842	0.0872545	0.406968	0.00694607	0.516238	0.657423	0.021849	0.445778	0.0915903	0.0920933	0.0131318	0.0995107	0.253725	0.251043	0.00276242	0.28787	0.214719	0.833503	0.155968	0.0204747	0.0365828	0.0118281	0.104681	0.11548	0.210754	0.131017	0.0572328	0.182645	0.0177787	0.00517108	7.47496e-06	0.294941	0.00187738	0.0073366	0.00456759	0.00689318
chr05_007	5	796547	843589	0.174124	0.351876	0.0121624	0.0244522	0.691766	0.00204595	0.830189	0.0167798	0.00526208	0.0078729	0.226612	0.0701578	0.802821	0.00406879	0.480744	0.299562	0.0270675	0.411404	0.551838	0.0530408	0.0143553	0.0532611	0.355367	0.14743	0.00338244	0.29172	0.247318	0.988085	0.127188	0.0242111	0.0355398	0.0165789	0.0949513	0.0339976	0.100609	0.143774	0.109377	0.228027	0.0088673	0.0044127	4.30962e-06	0.145618	0.000552048	0.00712946	0.00187422	0.00940215
chr05_008	5	853687	862807	0.0925528	0.42621	0.00250146	0.00700128	0.938268	0.000180463	0.840312	0.0995058	0.0915021	0.00950616	0.239376	0.0293825	0.518106	0.00257761	0.276328	0.197067	0.00913496	0.0830593	0.628157	0.0626919	0.00285438	0.174976	0.590486	0.0916177	0.000652891	0.218422	0.0713731	0.952259	0.121929	0.0130711	0.0349368	0.00251216	0.0344102	0.139596	0.147839	0.118643	0.0158858	0.111316	0.00974982	0.0057135	3.56068e-06	0.125775	0.000774116	0.00100466	0.00110313	0.0013334
chr05_009	5	870851	878308	0.534849	0.153501	0.000392932	0.000243821	0.740589	0.000146742	0.396026	0.0890761	0.0223821	2.35372e-05	0.0101657	0.00200003	0.0379434	0.00130579	0.423175	0.0350812	0.00679452	0.0184885	0.180669	0.00332299	0.000651467	0.0079881	0.423637	0.00373297	8.08274e-05	0.027236	0.00803694	0.426537	0.0128856	0.00176855	0.00462926	4.70705e-05	0.00685234	0.0911687	0.0358573	0.00980122	0.00178932	0.0299329	0.000144567	0.000269926	3.39528e-08	0.0130052	1.61482e-05	0.000285862	1.75591e-05	0.0012564
chr05_010	5	878654	886629	0.644258	0.0304166	2.06457e-05	1.12881e-05	0.465395	9.48091e-06	0.216009	0.0772129	0.0352504	4.60947e-07	0.00105576	0.000142169	0.00646131	0.000167577	0.508153	0.0135592	0.000984427	0.00956749	0.0676137	0.00028304	4.80612e-05	0.00840404	0.266673	0.000216921	1.20921e-06	0.00212018	0.000350734	0.24935	0.000566384	1.62067e-05	0.00041103	1.95142e-06	0.00026902	0.00958613	0.00260213	0.00185227	0.00133087	0.00837423	7.3256e-06	4.40671e-06	1.26508e-09	0.000949801	3.49634e-07	1.08336e-05	3.61207e-07	3.52539e-05
chr05_011	5	916797	961541	0.846273	0.00320522	1.55421e-05	1.36412e-06	0.0183177	0.000219128	0.000224097	0.00300482	5.36884e-06	2.40427e-08	0.000975793	2.05921e-05	0.00277935	0.000199734	0.490579	0.0194015	0.00178727	0.016957	0.0397923	1.13759e-05	7.77779e-05	0.000748004	0.343159	2.95253e-05	4.38962e-06	0.0016483	0.000273163	0.105466	0.000370982	4.08404e-06	0.000415803	1.10021e-05	9.63746e-05	0.00328293	3.09744e-05	0.000210191	2.39568e-05	0.115726	7.02005e-08	2.43009e-06	4.83943e-09	0.000244884	4.29954e-09	2.1739e-05	1.56766e-06	4.73562e-05
chr05_012	5	966392	3787365	0.498829	0.00231848	3.9546e-05	1.89636e-07	0.00456668	9.98292e-06	2.71447e-05	0.00310104	0.000229986	8.23924e-07	1.3154e-05	5.126e-07	0.00010604	0.00992436	0.345168	0.00582424	0.000283823	0.00151655	0.000121074	1.65042e-05	2.05924e-05	0.0349446	0.0608998	6.73234e-07	2.47702e-06	8.1952e-05	6.88926e-06	0.00475366	0.000105414	2.12087e-06	0.000789506	6.41837e-06	1.05989e-05	0.00559696	0.000167078	9.60506e-05	6.40156e-06	0.0139369	2.01359e-05	9.27727e-06	5.26271e-05	8.82882e-05	1.11392e-07	6.93097e-08	1.95618e-05	4.26938e-06
chr05_013	5	3787435	4715521	0.269001	0.0114045	1.95189e-06	5.49146e-07	2.64797e-05	1.98421e-06	0.000218354	0.0176888	0.00085687	1.2386e-06	2.97204e-06	1.67111e-07	1.95103e-05	0.0012462	0.139707	0.0153667	5.70161e-06	2.76445e-05	0.000270172	4.28094e-06	4.18132e-06	0.334165	0.0100138	4.71729e-07	4.32744e-07	1.50468e-05	5.60155e-07	0.00934446	1.89464e-06	7.31998e-08	0.000132324	5.05342e-07	4.8445e-06	0.000536332	0.000416967	0.000394882	9.90582e-09	0.000233768	0.000123864	1.26704e-05	0.00016852	2.25564e-05	4.7049e-07	6.38201e-09	1.02548e-06	8.81944e-07
chr05_014	5	4717457	4718178	0.23107	0.000299083	6.36041e-06	1.86489e-07	4.50656e-09	7.59664e-07	4.73832e-07	0.000394254	1.63646e-05	1.11306e-06	1.56838e-06	1.76484e-08	1.61236e-05	0.00053835	0.537751	0.00659374	1.21199e-05	2.39658e-07	1.441e-05	7.8326e-07	9.01792e-07	0.0247726	0.000190149	9.33087e-07	4.28622e-07	1.27809e-05	1.07517e-06	0.00459609	4.56485e-08	8.1262e-07	6.68203e-05	5.41904e-08	3.59085e-08	5.25054e-05	4.8537e-06	1.08812e-05	2.6144e-06	0.000283684	3.8486e-06	3.45893e-06	9.41106e-05	7.23956e-06	1.86684e-07	2.55647e-10	1.23653e-06	1.11117e-06
chr05_015	5	4721214	5733195	0.238933	0.00882985	6.49635e-07	7.77375e-08	0.000670639	1.97615e-06	9.04255e-06	0.00757627	0.0143498	1.26607e-06	4.27187e-06	5.14322e-07	1.67525e-05	0.00217969	0.214853	0.0892328	2.06671e-05	3.41053e-08	2.23506e-05	2.41682e-06	1.54771e-05	0.37761	0.00366743	1.17641e-06	8.28474e-08	5.57931e-05	1.12962e-07	0.000203164	3.26946e-06	3.00511e-08	8.4938e-05	4.41918e-09	6.04617e-08	0.00769019	0.00015701	0.000545925	2.34513e-06	4.89786e-05	5.71804e-05	3.1016e-06	0.000200583	8.77858e-05	1.08113e-07	2.68704e-10	3.81961e-07	1.73138e-07
chr05_016	5	5733357	5733777	0.458604	0.136281	0.000485315	3.43861e-05	0.196752	0.000224234	0.00414882	0.0324081	0.354507	0.000152639	0.00170762	0.000195253	0.000763524	0.0253145	0.267925	0.332489	0.00380831	0.00090172	0.00130919	0.000815472	0.00143905	0.578725	0.244108	3.27017e-05	6.51152e-05	0.00152624	0.000137087	0.00710584	0.00108432	2.40485e-05	0.0112506	2.29727e-05	0.00111756	0.00543574	0.0130783	0.0125448	0.000409338	0.00756596	0.00531411	0.000216164	0.00154693	0.000388177	4.13065e-05	3.1569e-06	0.000188373	0.000162926
chr05_017	5	5733852	7220942	0.204176	0.00980087	1.6451e-06	3.87416e-08	0.000686738	3.79274e-06	1.13606e-05	0.00737053	0.0147785	8.38042e-07	1.61616e-06	1.63326e-07	1.63162e-05	0.00331604	0.41033	0.0824435	1.91587e-05	1.1866e-07	1.78835e-05	2.16938e-06	1.30485e-05	0.357718	0.00331712	3.85794e-07	1.03148e-07	1.76714e-05	1.23353e-07	0.000136036	5.08724e-06	2.17857e-08	3.04932e-05	8.5647e-09	7.87028e-08	0.00361633	0.000185281	0.000353036	4.78739e-06	9.0634e-05	4.28463e-05	3.97395e-06	0.000136392	4.07769e-05	6.92367e-08	1.32305e-10	1.30778e-06	1.61951e-07
chr05_018	5	7221907	7222477	0.240221	0.000497724	1.23163e-06	2.54262e-08	5.90723e-05	1.87794e-06	2.30908e-06	0.120526	0.0205533	1.17895e-06	2.01995e-07	1.90996e-07	2.21718e-05	0.0012259	0.822453	0.00347499	9.38875e-05	3.89758e-08	2.25344e-06	2.3467e-07	8.52629e-07	0.224528	0.000691594	2.43303e-09	1.29966e-06	0.00012197	1.71497e-07	0.000283028	9.68741e-08	5.12432e-08	5.31489e-06	2.71149e-09	1.04994e-08	0.0182686	0.000525884	0.000293978	7.71321e-05	0.000548103	3.85833e-05	2.75396e-06	0.000332233	2.75056e-05	3.60432e-07	1.05556e-09	7.77907e-07	7.12633e-06
chr05_019	5	7230338	8170846	0.235743	0.000601068	9.11251e-10	4.5994e-11	3.32796e-05	2.66847e-08	1.2689e-06	0.016341	0.00456452	2.80532e-08	1.08324e-08	3.44256e-10	7.58475e-07	6.20768e-05	0.562971	0.00261799	9.26098e-07	1.96618e-07	7.69903e-06	2.41217e-08	1.54897e-08	0.102034	0.00113434	1.15299e-09	5.57522e-09	7.23885e-07	2.10714e-09	0.000349393	3.07901e-09	9.23133e-10	1.46187e-06	3.68699e-10	2.0239e-09	0.000951831	6.50975e-05	2.69081e-05	3.00695e-06	1.39043e-05	3.2924e-06	1.42644e-07	3.24035e-05	6.84307e-08	2.06311e-09	2.09497e-12	1.69424e-08	2.00122e-08
chr05_020	5	8174326	12853890	0.135936	0.000430662	4.69414e-09	2.42511e-10	8.84371e-06	6.27252e-08	8.45492e-06	0.00736386	0.000369495	4.41593e-08	4.78028e-08	1.48103e-09	5.88458e-07	1.82534e-05	0.292605	0.00445405	6.86837e-07	1.74884e-06	1.59297e-07	1.24949e-08	3.55538e-09	0.128938	0.000751654	8.15374e-09	2.54913e-08	1.5264e-06	5.17499e-09	8.73798e-05	1.78129e-09	9.19366e-10	9.7799e-07	2.54971e-10	1.70816e-09	0.00106425	8.57445e-05	2.91658e-05	6.78994e-06	4.63871e-06	4.94983e-06	9.36425e-08	4.68845e-06	8.40359e-08	4.52516e-09	2.38698e-11	2.31566e-08	5.6165e-08
chr05_021	5	12868781	12873077	0.139145	0.16122	0.000338426	0.00082161	0.0212686	0.00394907	0.162031	0.260598	0.188313	0.00938079	0.000186919	0.00379328	0.00343033	0.0366049	0.39842	0.198037	0.00476411	0.000122375	0.000940711	0.000588004	0.00291232	0.500213	0.0715339	0.0102808	0.000174245	0.0154327	0.0023455	0.540507	0.000838618	0.00262935	0.00816755	0.000337631	3.69925e-05	0.272503	0.0111449	0.0764806	0.262307	0.00147473	0.0744948	0.00371832	0.0247921	0.00475063	0.00652817	0.000283491	0.00159188	0.000779076
chr05_022	5	12877411	12891534	0.35728	0.0757645	6.65935e-07	1.04334e-06	0.00814523	5.28801e-05	0.0278183	0.075171	0.0701186	8.5983e-05	1.26265e-05	1.79861e-05	0.000549505	0.00730503	0.536527	0.10706	0.000204641	7.38198e-06	0.000167337	5.865e-05	3.89572e-06	0.273828	0.029084	2.37363e-05	7.52376e-07	0.000117852	6.57374e-06	0.166727	8.97857e-06	4.10614e-06	8.63796e-05	4.9869e-06	5.21644e-06	0.00184339	0.000293331	0.00562888	0.0380223	4.06294e-05	0.00169737	4.54977e-05	0.00236114	7.57408e-05	2.37571e-05	1.27691e-06	1.47401e-06	8.68722e-06
chr05_023	5	12902201	13855063	0.315417	0.00117728	1.70683e-12	2.99717e-12	1.12094e-05	3.48463e-09	1.20425e-06	0.00681176	0.00272436	1.87041e-09	1.29056e-09	5.09675e-11	1.07316e-07	4.02786e-06	0.580277	0.000435063	1.81763e-08	3.8963e-11	8.36602e-07	5.01936e-09	1.2052e-11	0.00919817	0.000169797	3.57198e-10	3.90271e-10	1.3965e-07	7.71512e-11	0.0141883	1.8363e-11	7.78914e-11	1.54947e-09	9.80743e-12	9.92339e-12	0.000286057	8.8555e-06	5.83535e-07	1.46803e-07	2.32658e-07	5.58277e-07	2.37148e-09	1.67222e-06	3.27352e-10	3.2218e-11	4.42761e-13	9.47136e-13	1.53377e-09
chr05_024	5	13855998	14848241	0.125763	0.0177076	9.60342e-13	2.8367e-11	0.00123399	3.41323e-09	0.000878338	0.226868	0.000830742	7.70302e-10	1.21107e-08	6.43389e-10	5.3827e-06	6.43886e-07	0.260552	0.00387299	6.63265e-08	3.82514e-07	2.25154e-05	1.54003e-09	2.6129e-09	0.0147598	0.000917997	1.03157e-09	1.054e-09	4.78849e-08	5.7919e-10	0.00266168	4.00369e-10	3.86341e-11	1.77729e-08	2.48719e-10	6.91924e-09	0.00154676	7.61369e-06	1.56741e-06	1.85115e-08	3.60548e-06	8.19642e-09	8.79954e-10	6.4524e-09	1.65928e-08	9.98871e-13	1.49773e-11	1.75941e-12	1.04621e-08
chr05_025	5	14852059	15769128	0.12665	0.0925157	3.85568e-10	6.95588e-10	0.00283321	8.64572e-08	0.000888218	0.269853	0.0149114	6.90581e-07	1.75917e-07	1.32402e-08	3.09028e-06	0.00101188	0.64845	0.0134863	1.32329e-06	1.51691e-05	1.39965e-05	1.39257e-06	2.39127e-07	0.355812	0.00648061	9.30887e-08	8.60609e-08	7.79057e-07	9.24985e-09	0.0132244	5.76295e-09	2.00247e-09	1.85785e-06	5.7174e-09	1.38531e-06	0.0405662	0.00163832	0.00116772	3.76144e-06	2.03192e-06	0.000107979	6.30166e-07	2.73033e-05	4.74241e-07	6.47837e-08	1.08022e-09	1.03199e-08	1.70231e-07
chr05_026	5	15772222	15773598	0.0352061	0.476605	1.23556e-05	1.23479e-07	0.561563	1.1177e-05	0.228318	0.452026	0.168987	0.000129856	0.000284202	2.11115e-05	0.00118865	0.018143	0.23114	0.175364	0.000256578	0.0175661	0.00016267	2.24085e-05	3.72281e-05	0.26391	0.0533886	4.64376e-06	2.73897e-06	0.000778542	6.37718e-05	0.123724	5.64377e-05	1.29687e-06	0.000447678	3.06554e-07	0.000724239	0.228496	0.000166408	0.0148086	0.00121122	0.00235512	0.000166706	4.37539e-06	0.000115606	7.0478e-05	6.54244e-06	8.90423e-07	5.37815e-06	9.58103e-06
chr05_027	5	15776486	16773475	0.195369	0.0772524	2.34269e-07	1.00883e-07	0.000996135	1.05299e-06	0.000117241	0.123954	0.0145807	1.27364e-05	7.04631e-06	3.00662e-06	0.00033607	0.00225501	0.437166	0.0413384	2.41745e-05	6.61056e-06	7.4231e-05	2.46315e-05	1.42083e-05	0.655255	0.023624	2.54683e-06	2.19556e-06	4.43541e-05	6.51405e-07	0.00929055	3.38839e-06	1.52171e-07	3.65914e-05	8.0893e-07	2.96002e-06	0.0501488	0.00898473	0.00212691	0.000630693	1.3693e-05	0.000485645	4.98386e-05	0.000163048	6.42836e-05	3.46519e-06	8.97039e-08	2.37808e-06	5.22118e-06
chr05_028	5	16775140	17409240	0.0285026	0.462237	2.39969e-07	1.8242e-07	0.0128702	1.3464e-06	0.0415682	0.350046	0.0201803	2.52277e-05	0.000113178	4.47316e-05	0.00329196	0.0014811	0.470082	0.248297	1.37331e-05	4.55812e-05	0.000476962	0.000134764	2.04078e-05	0.466845	0.0864427	6.37116e-06	9.43592e-06	3.42623e-05	1.15956e-05	0.0527214	2.28337e-06	9.76182e-07	0.000154336	2.02176e-06	0.000115263	0.0272921	0.0134761	0.00798545	3.95151e-05	2.11361e-05	0.0042938	6.05649e-06	8.6457e-05	0.000202492	8.17406e-06	1.02068e-06	2.41637e-07	1.75083e-05
chr05_029	5	17411269	19490042	0.265644	0.042679	4.3259e-09	7.96707e-08	2.76748e-05	1.45966e-06	0.000174324	0.0155839	0.0158511	4.84067e-05	1.51747e-06	5.38789e-07	4.19363e-05	0.00123253	0.894332	0.0127417	1.29453e-05	3.84763e-09	1.20848e-05	1.49904e-05	4.33353e-08	0.223937	0.000411751	9.8269e-06	7.81563e-09	0.000383734	9.97101e-07	0.0502458	5.66502e-08	1.37664e-08	8.77835e-09	6.21172e-08	3.21788e-07	0.0624334	0.00439673	0.000465609	2.99666e-05	1.94292e-07	0.000324745	1.43323e-05	0.00222726	6.83156e-06	1.82021e-07	3.25378e-09	5.28044e-07	7.52022e-08
chr05_030	5	19494545	21412602	0.312478	0.0164581	1.35859e-10	1.11778e-08	4.49854e-07	1.10793e-07	0.00172338	0.00285499	0.00256754	1.92191e-06	4.51889e-07	6.46547e-06	2.58473e-06	1.82223e-05	0.58278	0.000237323	6.20412e-07	2.31882e-07	1.56796e-05	2.6747e-06	6.67992e-09	0.0254494	3.14782e-05	3.4045e-06	4.35221e-09	5.89959e-05	1.69212e-07	0.0225939	1.31082e-09	7.65787e-10	2.48926e-09	8.82248e-09	1.1665e-09	0.000657601	0.000452102	8.91096e-05	0.000407913	6.35022e-07	3.15424e-06	8.23734e-06	0.000231396	3.35977e-07	2.98235e-07	1.02605e-09	8.20155e-09	3.88065e-08
chr05_031	5	21413597	21413611	0.597162	0.724197	0.000629957	0.0014376	0.000437989	0.0023943	0.346417	0.572601	0.419277	0.00039978	0.0043872	0.00349378	0.0346613	0.0216921	0.869741	0.0513533	0.00737247	0.00607144	0.013791	0.00810287	5.87066e-05	0.574706	0.0321822	0.00247155	0.000305054	0.00237004	0.000487924	0.0906202	0.000339674	0.000492276	0.000690874	7.24826e-05	0.000823878	0.0329585	0.132653	0.151392	0.0076172	0.00078975	0.00671115	0.00403984	0.0840783	0.000879742	0.00179057	0.000297093	0.000180904	0.00116945
chr05_032	5	21421824	21485034	0.195229	0.122344	7.61216e-08	1.21441e-05	2.41259e-06	2.5663e-06	0.0034999	0.0156471	0.0113527	0.00013609	0.000141007	0.000353411	0.00166147	0.00123266	0.83623	0.0132502	6.60744e-05	2.16414e-06	0.000577435	0.00130763	2.95003e-07	0.187716	0.00110244	0.000531466	2.43004e-06	0.00312781	4.00446e-05	0.0456911	1.08732e-06	2.25618e-06	3.13582e-06	1.73288e-06	3.15908e-06	0.0069757	0.0128854	0.00879117	0.000825061	4.17726e-06	0.000514381	0.000498845	0.0109116	8.47219e-05	9.20559e-05	1.5343e-07	2.52769e-06	1.13374e-05
chr05_033	5	21486958	21488254	0.92766	0.666754	0.000127562	0.00351107	0.00409272	0.00108703	0.490273	0.354389	0.22442	0.00863939	0.0168849	0.00750507	0.100888	0.0193003	0.819702	0.389334	0.00600011	0.00441343	0.0100841	0.025212	0.000473104	0.399369	0.024592	0.00253153	0.00103609	0.1117	0.00443894	0.976595	0.000184243	0.000570799	0.00029642	0.00117826	0.0381416	0.0185217	0.0209355	0.113413	0.00150069	0.0109535	0.0298114	0.00161976	0.117053	0.00680815	0.0190252	0.00124894	0.00226582	0.00188322
chr05_034	5	21490697	26833602	0.159231	0.0140542	1.11156e-10	9.18446e-08	2.00743e-07	8.72922e-07	0.00106759	0.000548079	0.000285168	4.50559e-06	1.39571e-06	1.94764e-05	4.95513e-08	2.78367e-05	0.54497	3.67778e-05	3.18431e-06	3.36036e-07	1.38259e-05	2.11342e-05	1.8445e-08	0.0432817	0.000453193	5.85424e-06	2.13318e-08	0.000193411	1.44422e-06	0.0533512	1.20329e-08	5.32481e-09	2.17716e-08	8.9273e-09	9.54512e-10	0.000237743	0.00163698	5.5624e-05	0.000134148	8.85938e-07	2.82775e-06	2.2861e-05	0.000126541	3.3577e-07	5.76477e-07	1.91975e-09	5.19097e-08	5.89701e-07
chr05_035	5	26839642	31312157	0.0417389	0.00176762	9.03156e-11	1.15252e-07	5.00809e-07	2.39565e-06	0.0124043	0.00263211	0.000397974	1.23837e-07	4.90068e-07	1.11196e-06	5.18885e-08	3.72926e-05	0.655317	1.4953e-06	1.16806e-06	4.80106e-06	5.72647e-07	4.04976e-06	4.53084e-10	0.0140504	0.00054262	2.45984e-06	8.526e-09	1.20669e-05	2.4187e-07	0.179564	2.334e-08	2.51577e-08	2.19622e-07	1.20005e-08	1.42921e-10	0.000330512	3.14278e-05	9.62897e-06	6.04324e-06	8.4516e-07	2.62912e-06	1.00275e-06	5.7827e-05	1.97947e-07	1.47656e-07	2.96958e-09	1.08738e-07	5.46141e-07
chr05_036	5	31314521	35050955	0.377876	0.185248	1.98027e-05	6.62514e-05	0.00479258	1.3644e-05	0.0997664	0.546972	0.0638197	8.80727e-05	0.000655911	0.00174447	0.00477305	0.0400986	0.487381	0.00236338	0.0109638	0.03844	0.00406344	0.0233272	0.00374087	0.891545	0.453424	0.00071319	0.000291637	0.00182893	0.00020985	0.690308	0.00405983	0.00451149	0.0354516	0.000846457	0.000704421	0.205099	0.149321	0.0835213	8.88031e-05	0.00205902	0.0114643	0.00282749	0.000612535	0.000708447	0.00347813	0.000122378	0.000653701	0.000382058
chr05_037	5	35058791	35059544	0.920892	0.757177	0.000699012	0.000948185	0.0300291	0.00173517	0.342639	0.816313	0.791433	0.00314419	0.0173262	0.0120628	0.0151279	0.193881	0.310983	0.700178	0.00864282	0.0529303	0.0829263	0.0731634	0.0262042	0.508464	0.560167	0.00302164	0.00210023	0.021689	0.00142145	0.0450978	0.0139355	0.00879689	0.0714787	0.00351011	0.0295442	0.0759323	0.169076	0.459882	0.0229961	0.0190217	0.124913	0.00730916	0.090648	0.0123507	0.106646	0.00569622	0.00486481	0.00217504
chr05_038	5	35060375	41597130	0.560948	0.00321576	7.66182e-05	6.36683e-06	2.34385e-05	5.10834e-05	0.0512776	0.0109554	0.000188362	0.000136472	9.45502e-05	0.000105271	0.000808987	0.00318944	0.185788	0.000726366	0.00406382	0.00122566	0.00726195	7.67859e-05	0.000799899	0.239304	0.0834812	0.000313533	0.000492707	9.93151e-05	0.000448937	0.134342	1.51144e-05	0.00451107	0.00537126	6.83933e-05	2.42462e-06	0.137455	0.141613	0.0154704	1.97644e-05	0.00731858	0.000106653	0.000448232	6.11369e-05	5.98613e-05	7.32872e-05	0.000116489	1.82467e-05	0.000433669
chr05_039	5	41599884	41600196	0.177959	0.082862	0.000220644	0.000132385	0.000238381	0.000666218	0.0693419	0.0666181	0.120243	0.000455697	0.000160079	0.00142834	0.0778029	0.141548	0.901936	0.073097	0.0088024	0.0043651	0.0106165	0.00340761	0.00515806	0.198643	0.0562457	0.0026524	0.00146328	0.000890182	0.000175869	0.276622	0.000316995	0.00334027	0.0271983	0.000169378	6.99348e-05	0.0835234	0.204655	0.119612	0.105952	0.00290125	0.00907699	0.00535695	0.00797533	0.00172755	0.00775315	0.0012339	0.000436813	0.000491524
chr05_040	5	41600319	46017824	0.197423	0.00621599	1.33907e-05	6.40611e-07	0.000263586	1.17797e-05	0.0203093	0.000584741	1.35121e-08	0.000259937	9.13986e-05	2.18341e-05	4.4859e-05	0.00135694	0.192892	0.000195548	0.000613264	0.000822949	0.00169645	0.00015282	2.5959e-06	0.000664508	0.0517293	1.68898e-05	0.000262935	7.93844e-05	1.63346e-05	0.0180388	3.03589e-07	0.000900952	0.000757637	9.1746e-06	4.54832e-06	0.143113	0.0309882	0.00469881	2.23809e-06	0.00745975	4.21431e-05	0.000465866	1.00765e-05	4.1282e-05	8.15282e-06	0.000110218	0.000104448	7.8163e-05
chr05_041	5	46025151	46227642	0.254254	0.00314057	5.19846e-06	2.09547e-05	1.42903e-05	0.000388628	0.0205598	0.0330898	0.000433731	0.000700937	3.82946e-05	0.000223947	0.000790178	0.000160811	0.368683	0.000259327	0.00128616	0.00145533	0.00972886	0.00017462	0.000331731	0.0758402	0.0981763	0.00110124	0.00202961	6.08771e-05	0.00832854	0.215327	1.08594e-05	0.00319794	0.00559326	5.2134e-05	5.94112e-06	0.00840809	0.0547564	0.00289252	4.13524e-05	0.00222905	0.000186025	8.58906e-05	4.75428e-05	7.15693e-05	5.09722e-06	0.000203851	2.74513e-06	0.00168854
chr05_042	5	46231641	46235193	0.612661	0.000519242	0.000343449	0.000616462	2.63552e-05	0.00345559	0.00472751	0.018195	1.64774e-06	0.0072709	0.00458721	0.00133968	0.0343999	6.85008e-05	0.617345	0.00503983	0.00673462	0.000313752	0.107756	0.000456936	0.000130174	0.022356	0.0894109	0.00355992	0.00725697	6.12841e-07	0.117438	0.267475	0.000735309	0.00140029	0.0043217	9.37499e-05	0.00015401	0.0585905	0.00680348	0.0072516	0.000843141	0.0596769	0.00200768	0.000439168	0.000142158	0.000203945	1.24038e-05	0.0101738	1.29681e-05	0.0175615
chr05_043	5	46245057	46287063	0.924107	0.00873185	0.000100884	8.18542e-05	1.15948e-06	0.0129377	0.0498553	0.00941131	0.000833505	0.0443683	0.0006513	0.00019576	0.0066219	0.000719759	0.899386	4.39276e-05	0.0013309	1.70867e-05	0.00317501	0.00065569	4.45865e-05	0.0102829	0.0514528	0.00894772	0.0103616	1.97349e-07	0.13824	0.12725	1.96784e-05	0.00564166	0.00113365	1.84703e-05	2.03034e-05	0.0277396	0.0259284	0.00332164	0.00804057	0.0177015	0.00659391	0.000892999	0.00101608	1.27901e-07	7.05149e-06	0.00407586	3.24578e-05	0.0111712
chr05_044	5	46306766	46309260	0.925667	0.531437	0.000266042	0.0116849	6.38524e-05	0.02066	0.275872	0.733961	0.0593831	0.173698	0.397546	0.0261899	0.224886	0.0366896	0.716206	0.282763	0.0992736	0.0861597	0.0629805	0.0684987	4.5334e-07	0.175552	0.0653918	0.173483	0.0185231	0.0166848	0.0917696	0.524883	0.00843776	0.000374075	0.0756337	0.00374438	0.000895425	0.173828	0.0351585	0.044567	0.015091	0.0124674	0.0338487	0.00172911	0.010147	0.043743	0.0299543	0.000475647	0.00754701	0.0493288
chr05_045	5	46313969	46425031	0.597493	0.00117311	1.2868e-06	4.91341e-05	2.09352e-09	0.000240451	0.0273553	0.108113	3.58104e-05	0.00102328	0.00202803	2.06841e-07	5.04252e-05	8.56656e-08	0.494637	0.00480485	0.000152989	2.2254e-05	0.00237635	4.12873e-05	3.99766e-07	0.00258186	0.0158642	0.00123145	0.00011454	4.39867e-07	0.00157778	0.286072	1.67526e-05	0.000113111	0.00105884	2.35885e-05	1.68978e-08	0.00061542	0.000712755	2.22443e-05	9.68102e-05	1.99283e-06	0.000814035	5.56636e-07	1.97663e-05	0.000407288	8.85225e-07	5.79882e-05	2.02408e-07	0.000542366
chr05_046	5	49468589	49477716	0.431748	0.000888051	2.4244e-07	4.55659e-06	2.85744e-12	0.000911218	0.0143675	0.200201	5.60137e-05	0.000855586	0.0301795	5.78587e-06	0.00253407	1.95064e-07	0.0799131	0.000343255	5.43994e-05	2.91893e-05	0.020169	4.6439e-07	1.70115e-08	0.0130207	0.0023283	0.00130604	0.000209731	1.65134e-07	0.000429935	0.0370732	7.61975e-07	1.36496e-05	2.87627e-05	5.30597e-05	1.87137e-08	0.000613996	0.000115844	6.90711e-06	0.00574636	9.27195e-05	2.8287e-05	3.04873e-06	1.20851e-05	0.000632807	5.43838e-08	8.01927e-05	1.08324e-06	0.000237194
chr05_047	5	49483064	49726409	0.830298	1.3043e-07	1.46859e-13	6.51912e-15	1.4653e-12	1.58541e-08	3.81697e-06	1.72137e-05	1.51798e-07	5.04191e-06	6.85727e-06	6.76327e-11	0.000199423	6.88265e-11	0.0130709	6.42181e-09	5.63307e-09	9.23638e-12	3.67709e-05	7.06751e-11	1.67326e-16	2.13748e-07	2.3436e-06	1.63153e-08	6.56086e-08	3.34274e-11	1.36476e-06	0.00108785	2.51149e-13	2.74884e-10	2.02686e-09	1.48108e-12	5.46183e-18	0.00113388	5.66414e-07	6.90551e-10	2.96698e-05	4.15053e-07	1.14395e-10	1.6291e-12	2.84228e-09	5.21914e-07	2.72498e-16	1.23806e-10	4.37293e-15	3.26521e-08
chr05_048	5	49727032	55385448	0.827159	9.08502e-09	3.30438e-16	4.49385e-13	6.01056e-13	1.76144e-12	7.58635e-05	1.04409e-06	5.32324e-06	2.76115e-05	6.16524e-07	2.38384e-09	5.12962e-06	1.26577e-10	0.0517567	6.39095e-06	1.11871e-08	1.03054e-13	9.13451e-07	2.95037e-11	8.3024e-14	0.00015752	6.51436e-10	4.36019e-08	1.91027e-09	9.76485e-08	1.08148e-06	0.000790988	2.30725e-15	7.32207e-12	1.01392e-10	8.70441e-16	2.75385e-16	5.74356e-05	2.87248e-07	4.03969e-08	9.27165e-11	5.82139e-05	3.84572e-13	9.32579e-13	1.23859e-11	1.12125e-07	2.88572e-19	3.22246e-12	5.24709e-16	2.08758e-09
chr05_049	5	55388319	55688890	0.671879	1.86301e-06	2.46696e-15	7.84288e-11	1.39403e-13	1.78585e-11	0.00037135	0.000134943	5.01505e-06	5.46877e-05	1.20642e-05	5.18394e-09	0.000100128	2.85686e-09	0.0284984	0.000347136	2.96565e-08	8.55563e-10	0.000104316	1.19985e-09	3.95268e-12	0.000303376	6.39299e-08	0.000190248	7.02505e-09	9.55684e-07	1.16303e-06	0.0239214	1.41192e-11	1.60721e-09	1.01682e-08	8.0594e-13	9.78755e-15	0.000550434	1.66778e-05	4.91856e-07	1.8022e-09	3.83705e-06	3.46422e-10	1.66784e-10	4.40558e-09	9.02522e-06	1.18138e-14	3.95557e-11	4.75257e-14	1.3527e-08
chr05_050	5	55688932	55689928	0.519703	3.20738e-05	3.56163e-10	4.73784e-07	1.64661e-11	1.23118e-07	0.0202235	0.000846489	0.00058339	0.00140387	0.0011871	4.25442e-06	0.00295261	5.28087e-07	0.516574	0.00314979	1.99661e-05	2.24388e-08	0.0101008	5.91928e-08	1.1127e-08	0.00679185	5.09833e-07	0.00722295	1.7469e-05	0.000375304	6.94831e-05	0.0106962	2.03004e-08	2.4607e-06	2.31356e-06	1.9316e-08	1.68195e-10	0.000155327	0.00338005	1.55559e-05	1.14105e-06	9.54143e-05	1.24964e-07	1.63596e-07	2.38638e-07	0.000414418	6.25964e-10	3.62425e-07	1.31635e-10	4.88561e-06
chr05_051	5	55690265	57280659	0.89829	3.83728e-09	4.6788e-16	8.02913e-12	4.99246e-18	6.8387e-12	2.2271e-05	1.23573e-05	1.30593e-07	3.01626e-05	3.27459e-07	3.91698e-08	5.95366e-06	8.06621e-12	0.0328603	1.67051e-05	5.03659e-08	3.33886e-15	2.8204e-07	5.42745e-12	1.09037e-14	5.71001e-06	6.23635e-11	5.11146e-06	1.2551e-09	2.57522e-09	4.26643e-06	0.0136362	1.95233e-14	2.95152e-11	2.38424e-11	2.27882e-16	2.2467e-16	0.000736219	2.95569e-06	1.95228e-08	3.66364e-12	2.29155e-05	1.45279e-13	2.11392e-12	1.36672e-11	8.19304e-07	6.0169e-18	1.10825e-11	4.28829e-17	6.01702e-09
chr05_052	5	57281254	57357403	0.584685	3.07045e-09	6.22329e-16	2.84041e-12	6.87393e-18	8.98566e-12	0.000150141	4.48284e-05	4.5165e-07	3.45689e-05	6.63425e-08	4.81881e-08	8.16742e-06	6.69903e-12	0.105503	5.95175e-06	1.55739e-08	8.38117e-14	2.69663e-07	1.8344e-11	1.04954e-14	5.27345e-06	5.40975e-12	3.27407e-06	1.5496e-09	3.59379e-10	5.34159e-06	0.00709232	1.96611e-14	3.85022e-12	2.18219e-12	2.88589e-16	3.08353e-16	0.00727125	3.89208e-06	3.19149e-08	9.3227e-12	4.12697e-05	1.12939e-13	2.28646e-12	5.51156e-12	1.67022e-07	1.63506e-18	7.00131e-12	7.77053e-17	4.48594e-09
chr05_053	5	57361785	57369291	0.397164	0.0530309	0.0205591	0.0825673	0.136854	0.0559344	0.501996	0.0164574	0.0991319	0.218944	0.128575	0.937553	0.911396	0.0234843	0.825665	0.0242582	0.137772	0.0710795	0.16127	0.0617584	0.06645	0.485694	0.105636	0.187461	0.271065	0.0165252	0.319425	0.761935	0.00437394	0.113962	0.222678	0.0234673	0.0762182	0.0332833	0.0249741	0.0499287	0.00871961	0.372381	0.00746513	0.103649	0.178332	0.0265049	0.00163981	0.172368	0.0677852	0.233023
chr05_054	5	57374114	57375830	0.787193	0.00069901	1.63149e-07	0.000461775	7.61228e-11	1.09431e-05	0.0774097	0.000892405	0.0112049	0.0536953	0.00631182	0.0519483	0.0488619	4.42933e-05	0.805307	0.0103224	0.000443305	1.40706e-05	0.00261184	2.57637e-05	1.14368e-05	0.148641	7.78453e-06	0.0285834	0.00114776	0.00167884	0.0308711	0.332013	3.9153e-06	6.36263e-06	0.000325831	2.20592e-06	2.32845e-06	0.00124989	0.00563309	0.00161125	5.36656e-06	0.0146804	2.78388e-06	8.48849e-05	0.000207081	0.00109537	9.68513e-08	5.3179e-05	8.74149e-06	0.000653656
chr05_055	5	57376771	62083765	0.419269	3.86786e-10	3.05189e-19	4.93068e-13	2.22085e-21	3.30013e-14	1.73917e-05	8.57271e-06	2.92703e-09	2.09482e-06	1.97342e-08	4.25916e-09	2.15542e-06	7.93024e-15	0.0292029	2.84112e-06	3.38748e-10	1.30427e-16	3.32537e-09	1.09103e-12	1.49911e-16	9.26695e-07	2.3311e-12	1.68186e-07	5.94634e-11	5.6215e-11	3.61089e-07	0.00767013	1.14049e-16	2.18488e-14	2.94376e-15	6.74271e-20	2.47215e-17	0.00102854	2.16978e-07	7.69865e-10	1.76259e-12	2.40432e-06	2.08643e-15	2.07991e-14	5.98977e-14	2.87988e-08	4.25165e-21	9.65342e-14	1.26857e-19	2.18205e-10
chr05_056	5	62086022	66412301	0.240842	8.66002e-11	8.43157e-18	2.56912e-14	1.756e-21	3.05597e-13	1.35534e-05	7.72058e-07	1.01936e-09	3.26956e-07	2.53665e-08	1.11128e-10	0.000111158	8.41307e-11	0.0440981	8.34073e-07	2.21032e-10	2.66777e-17	1.96326e-07	1.787e-14	1.37412e-16	0.00012656	1.12071e-15	7.89114e-08	1.19384e-13	1.18654e-10	7.30369e-08	0.00183489	1.95469e-15	8.3381e-16	9.99268e-14	1.49305e-18	1.43366e-19	0.00228781	7.26178e-09	3.57156e-09	7.07758e-12	2.99482e-08	1.74802e-16	3.71732e-15	3.87637e-15	1.02658e-08	3.70298e-22	1.47818e-16	1.13098e-18	1.14033e-12
chr05_057	5	66415708	77887126	0.061778	1.97668e-09	9.6035e-19	2.04593e-14	1.2232e-20	1.69763e-17	3.45521e-05	2.1494e-05	7.08592e-08	4.04243e-07	8.638e-09	5.42176e-10	6.26746e-06	1.95942e-10	0.226651	2.79997e-07	2.59491e-10	9.34132e-16	6.16511e-07	7.42835e-13	1.31325e-18	0.00112333	4.02697e-15	3.79674e-08	1.80785e-16	1.28058e-10	6.52744e-08	0.00515488	2.18413e-16	1.45176e-16	1.0773e-11	1.1263e-18	1.37403e-17	0.000792841	4.24863e-09	1.3705e-08	5.09514e-11	3.64628e-07	1.6102e-14	1.0504e-13	7.98618e-15	1.85459e-10	1.91033e-21	1.7738e-19	2.06449e-18	1.49087e-14
chr05_058	5	77888754	78146928	0.105263	7.46056e-11	2.86603e-19	6.74829e-16	1.53382e-19	3.96608e-17	3.94095e-06	3.93978e-07	7.6828e-08	5.81768e-08	1.52052e-09	1.27891e-11	6.19516e-06	1.53668e-12	0.141079	1.20041e-07	2.9941e-11	2.67286e-15	5.91357e-08	7.12251e-13	1.29949e-19	0.000112606	9.02546e-18	1.36622e-10	2.42235e-17	4.48437e-12	3.85443e-08	0.0020663	1.35925e-17	2.43677e-18	2.08534e-13	7.6761e-21	3.13284e-19	0.0116627	8.22918e-12	1.41904e-09	6.77564e-11	6.80028e-06	3.31913e-17	8.34957e-15	6.34721e-17	1.92175e-11	7.8196e-25	7.04845e-20	3.3921e-20	5.7977e-15
chr05_059	5	78151267	83983539	0.126351	1.67782e-11	9.91614e-20	5.06049e-15	8.40481e-22	2.54166e-16	4.42431e-07	2.48288e-06	4.95976e-09	3.32578e-08	1.98167e-08	7.38514e-12	1.07022e-05	3.77465e-12	0.29454	4.64161e-07	3.33164e-11	1.01954e-17	2.52864e-07	9.05207e-14	1.04702e-20	5.64793e-05	1.31887e-16	4.0042e-09	1.59374e-17	2.06524e-12	8.85675e-08	0.000432562	6.10433e-17	6.08741e-17	2.99574e-13	1.83824e-21	8.20221e-19	0.00560843	2.83078e-11	1.10587e-09	2.34644e-10	2.0635e-06	9.82741e-18	1.74872e-16	3.90031e-17	6.80143e-11	1.97573e-23	1.62526e-19	9.29672e-20	7.66288e-15
chr05_060	5	83985103	103879121	0.0972419	3.48152e-09	3.41384e-18	3.06241e-14	9.23302e-17	7.95942e-15	4.05737e-05	3.96684e-06	2.38311e-07	7.0474e-07	5.67311e-09	4.46321e-11	1.68245e-05	7.68485e-12	0.0853199	4.10081e-05	1.74983e-10	4.85392e-15	3.41419e-07	7.74517e-13	1.14626e-18	8.55977e-05	4.56159e-14	5.59022e-09	9.23037e-16	4.81407e-11	7.10051e-08	0.00609182	1.01781e-15	9.78606e-16	3.57431e-14	3.58739e-19	1.04711e-17	0.00445629	3.37798e-10	1.88105e-09	4.95973e-11	4.39324e-06	6.969e-16	2.30803e-15	1.18109e-15	1.13996e-09	1.33454e-21	8.61987e-18	9.15437e-20	1.26388e-13
chr05_061	5	103888273	103888504	0.168501	6.58688e-06	9.7007e-11	7.26362e-10	7.1924e-08	6.19477e-08	5.6519e-05	0.0012008	0.0200252	0.00177994	4.80681e-09	1.63134e-05	4.20966e-05	2.10414e-06	0.00472851	0.000110726	5.21296e-05	1.90723e-08	9.25409e-05	1.40903e-08	2.8163e-14	0.000612002	5.33341e-08	1.70209e-06	1.31589e-08	3.24949e-07	0.000399328	0.00572749	1.27778e-07	9.03402e-09	2.23901e-10	1.83688e-12	1.55164e-12	0.000418361	1.07451e-07	5.27734e-05	0.000722552	1.19073e-05	1.01556e-08	1.15812e-08	1.48341e-07	2.29723e-06	9.19604e-11	1.28057e-09	4.02783e-11	2.97124e-07
chr05_062	5	103888949	114784355	0.0749767	5.65925e-06	3.11345e-18	3.57486e-11	9.76433e-18	7.86174e-15	6.06428e-05	0.000220501	1.38902e-05	3.71045e-05	1.81027e-07	1.2642e-08	1.49433e-06	7.87207e-09	0.233278	0.000422957	3.62252e-09	2.07407e-15	4.13417e-08	9.18323e-11	8.59247e-17	0.00284574	5.69129e-13	1.04572e-06	1.50779e-14	8.45283e-10	1.36005e-05	0.00471244	1.3826e-16	1.35365e-15	6.6857e-11	1.24378e-17	4.2678e-13	6.29966e-05	1.04135e-10	1.23814e-06	2.03635e-08	3.83914e-10	1.48594e-12	1.255e-12	6.14801e-12	1.14522e-08	1.34719e-16	1.27968e-16	1.40844e-15	4.33173e-12
chr05_063	5	114784537	114787066	0.226007	0.000234984	5.74079e-05	4.09643e-08	0.000518638	1.43054e-07	0.00641561	0.000688507	0.949465	4.57604e-05	1.46331e-06	3.33378e-05	1.16564e-05	0.0780019	0.634351	0.000669398	8.96169e-06	2.63673e-07	0.000710974	4.9874e-05	3.63596e-07	0.250672	3.63827e-05	7.08238e-05	2.64895e-07	9.67977e-06	7.8751e-06	0.0482299	9.53794e-08	6.98757e-07	1.72979e-05	7.50872e-09	1.46902e-05	0.000520451	0.000655152	0.00211363	0.000236613	7.02367e-05	0.00031623	7.78098e-06	2.87097e-05	2.58554e-07	1.09895e-06	5.01273e-08	7.16547e-06	5.38688e-07
chr05_064	5	114787094	117414517	0.14036	3.41519e-06	2.43629e-13	9.46458e-10	8.45553e-15	2.56669e-11	0.000516407	0.000148405	3.83011e-05	0.00111175	1.25836e-05	1.73476e-07	0.000337696	2.64734e-07	0.38892	0.000263378	3.32153e-07	7.33627e-12	4.55799e-06	2.89628e-09	1.92318e-14	0.00515432	9.66242e-12	6.0832e-05	4.93625e-11	4.05536e-07	0.00234225	0.00854316	6.40171e-13	2.9045e-12	2.7255e-09	2.54875e-13	1.6219e-11	0.000312583	1.18947e-08	3.04543e-07	2.3729e-05	4.69568e-08	3.11816e-11	3.66634e-11	4.88918e-09	1.72267e-08	3.89244e-14	2.01063e-12	1.74201e-12	1.84737e-09
chr05_065	5	117416322	125339167	0.278354	5.5654e-08	2.08032e-14	4.30002e-13	7.42457e-18	1.56103e-11	6.76652e-05	0.000958997	5.53497e-06	2.09715e-05	1.54491e-07	4.28045e-08	5.7192e-07	4.42352e-09	0.341079	1.41746e-06	1.16388e-08	4.27623e-16	7.2947e-09	4.08895e-11	2.29202e-16	0.00208273	6.77855e-13	5.48126e-07	2.06698e-12	8.26787e-13	0.000318611	0.00150566	3.37863e-16	1.00733e-13	1.05194e-09	3.37407e-19	1.5955e-15	0.000249468	3.66455e-11	6.53598e-08	2.33424e-08	4.30665e-09	1.93887e-14	2.45935e-14	3.72334e-10	3.23916e-10	8.99053e-17	6.0536e-15	5.37334e-17	3.53731e-10
chr05_066	5	125339708	137833020	0.364502	3.27093e-05	1.33595e-15	8.51409e-12	4.70541e-17	4.46423e-13	0.00598058	0.00074081	0.000291612	0.00241616	5.06525e-06	2.10556e-07	1.73153e-05	4.53102e-06	0.534574	0.00151324	3.52908e-08	5.62565e-17	3.20927e-08	2.96554e-12	8.06994e-14	0.167665	2.57676e-12	9.80316e-06	6.63302e-14	1.19324e-09	0.000353987	0.000516053	9.54109e-14	5.43399e-15	4.88825e-09	6.13623e-17	2.32054e-13	7.00679e-06	3.24778e-07	3.05504e-07	1.87847e-07	4.01378e-10	7.69342e-12	4.89975e-12	2.01587e-07	6.08902e-08	9.05737e-16	4.40793e-15	3.03736e-12	2.14065e-12
chr05_067	5	137835860	140198514	0.43516	0.000598907	2.32149e-10	6.12642e-05	1.75568e-16	5.35491e-06	0.0552821	0.0868799	0.000478193	0.0731971	0.00879233	3.8795e-05	0.000526959	0.000998353	0.795469	0.016562	0.000774211	4.59192e-09	0.000998175	9.1621e-07	3.58714e-07	0.0291395	7.12037e-08	0.0239298	3.77005e-08	3.65034e-05	0.0295099	0.04064	2.47346e-07	2.77818e-06	0.000188642	1.54469e-07	4.8631e-07	0.000105802	0.00357853	2.19001e-05	0.00705103	0.000862338	1.11195e-07	4.35334e-06	0.000173849	3.38858e-05	1.27578e-09	4.62426e-07	4.47037e-06	3.53914e-06
chr05_068	5	140204021	140223941	0.573278	0.0131901	0.000123255	0.0301691	9.04533e-08	0.00170533	0.392532	0.174066	0.00249291	0.0750323	0.0845364	0.0633852	0.0169334	0.0196612	0.962567	0.0204754	0.0154998	0.000234303	0.015398	9.58734e-05	0.000534267	0.228208	1.011e-05	0.0222414	0.00207146	0.00204711	0.0524598	0.0601279	0.000173596	0.000845648	0.0186104	0.0033622	0.00167647	0.00381721	0.00157234	0.00188407	0.732466	0.0364224	5.62945e-05	0.000292896	0.0200139	0.050588	0.000630032	0.00136386	0.00250166	0.00483117
chr05_069	5	140232348	143167612	0.643609	2.96445e-05	6.07484e-11	1.64809e-05	3.58204e-16	7.9305e-07	0.00718745	0.00218066	5.65029e-07	0.112106	0.00933827	6.41366e-05	0.00165073	0.000108155	0.316281	0.00907934	0.00010309	3.42922e-10	0.000811656	4.38412e-07	1.53623e-08	0.00320712	8.79951e-08	0.00807616	1.86182e-08	7.46114e-06	0.0365113	0.5511	7.0125e-07	2.51645e-06	5.84729e-05	9.47416e-08	7.31456e-08	0.0005271	0.000483396	1.06675e-05	0.0108954	0.000540822	4.16237e-09	2.25889e-06	0.000159057	4.97838e-05	2.142e-09	1.07136e-07	6.86625e-07	8.83208e-06
chr05_070	5	143170595	143171057	0.494537	0.00232556	1.04197e-08	0.000202197	1.44563e-10	9.34409e-07	0.0576764	0.0507407	0.000891185	0.111775	0.00104167	0.000689351	0.00041243	6.86006e-06	0.586555	0.0167932	1.53744e-05	2.40233e-10	6.98086e-05	0.000907637	1.06166e-06	0.00738901	0.000222341	0.0110455	1.20825e-06	6.67371e-07	0.0376452	0.370511	3.7861e-07	8.08534e-06	0.00104906	5.54078e-08	4.06541e-07	0.00803385	0.000373243	4.61233e-05	0.00209416	7.73079e-05	2.12299e-05	1.28865e-06	5.42914e-06	3.22532e-05	6.07484e-07	4.21624e-06	1.44183e-08	4.22325e-05
chr05_071	5	143172845	151494364	0.450629	0.000170498	1.43111e-08	4.24944e-05	6.94216e-12	3.90775e-06	0.0423994	0.00310076	3.30954e-05	0.180786	0.0351587	0.000782677	0.00445962	0.000248645	0.286485	0.0142385	5.78854e-05	1.07869e-09	0.000199773	1.89395e-06	3.40005e-08	0.0109345	6.47417e-07	0.005992	4.38424e-07	1.01573e-05	0.167006	0.484495	8.44149e-07	1.9961e-06	0.000201784	1.43549e-07	7.09993e-07	0.000187389	0.000145454	2.1763e-05	0.00668092	0.00204659	9.48842e-08	4.50467e-07	0.00015081	5.67588e-05	7.20728e-08	6.04024e-06	1.57066e-06	1.46408e-05
chr05_072	5	151495580	151498545	0.886156	0.0561104	0.00114109	0.00466965	4.88643e-07	0.0325628	0.521103	0.0022381	0.00384699	0.0222249	0.0896648	0.147795	0.0315969	0.459043	0.714104	0.152436	0.0328959	3.6211e-05	0.242178	0.000392535	0.0024967	0.550056	0.00392713	0.067357	0.011181	0.00283306	0.0407176	0.648543	0.00132016	0.000267511	0.0267721	0.02851	0.00452971	0.00037409	0.00438557	0.0133201	0.0110495	0.0289494	0.000136617	0.00633364	0.0386179	0.0232628	0.000826472	0.0130088	0.0290673	0.0143708
chr05_073	5	151500465	155404634	0.343777	0.000238759	1.05619e-07	0.000334893	5.36358e-13	6.94405e-05	0.0804359	0.000887912	8.9118e-07	0.15011	0.0696521	0.00309594	0.0253759	0.000994994	0.307153	0.00458395	0.00129185	5.41999e-09	0.00621576	1.35763e-05	6.95824e-07	0.0124444	5.10223e-06	0.0270272	6.55178e-06	2.32362e-05	0.19442	0.558684	7.15039e-06	1.20896e-05	0.000985749	4.3804e-06	5.82902e-06	0.00206447	0.00105823	0.000145538	0.0100549	0.02591	5.00499e-07	2.89875e-05	0.000732333	0.000206947	3.86559e-07	3.03783e-05	1.06365e-05	0.000351177
chr05_074	5	155404712	155407684	0.680959	0.00118176	3.55008e-05	0.00860982	4.62036e-08	0.00138015	0.405447	0.00512967	0.000341597	0.0255936	0.0486771	0.0248743	0.0626664	0.0159166	0.59746	0.0271002	0.00609712	0.000133423	0.011506	0.000412194	0.00086735	0.0501312	0.00258936	0.070686	0.00141828	0.000840037	0.0868429	0.19821	0.000646542	0.000410763	0.0565767	0.000183195	0.000578029	0.00783564	0.00844049	0.0110963	0.125198	0.014809	3.17686e-05	0.000185735	0.00282551	0.00225933	0.000331283	0.00153823	0.00190814	0.0129194
chr05_075	5	155409351	155415308	0.337051	0.124328	0.153335	0.729957	0.000169147	0.174572	0.448961	0.162635	0.0188711	0.0316059	0.725923	0.465024	0.0396753	0.680068	0.452724	0.149574	0.576163	0.0346854	0.276307	0.0867598	0.136047	0.768014	0.0295747	0.926315	0.510033	0.051336	0.183009	0.890031	0.455349	0.316919	0.635138	0.171885	0.21761	0.0157001	0.375806	0.36656	0.740568	0.101257	0.0116095	0.260435	0.492293	0.212962	0.180992	0.412731	0.602548	0.680442
chr05_076	5	155427829	155427838	0.380125	0.115819	0.00381496	0.142331	6.94935e-06	0.0357606	0.841178	0.107924	0.00634588	0.0244077	0.626656	0.111204	0.0615337	0.508177	0.805467	0.178738	0.167767	0.000329836	0.139253	0.0221954	0.00891149	0.492659	0.0171677	0.587296	0.0593325	0.0139033	0.155938	0.605777	0.0419598	0.0582069	0.30892	0.0329189	0.0572859	0.0321393	0.294333	0.130548	0.412874	0.0901808	0.00230272	0.0490821	0.167875	0.0156004	0.0135539	0.0458122	0.144001	0.0911355
chr05_077	5	155433570	155434758	0.491026	0.0204574	1.15951e-05	0.0136088	2.09831e-08	0.0029276	0.337894	0.0196	0.000731841	0.00581777	0.173153	0.0257364	0.0503382	0.0225899	0.254078	0.175952	0.0176546	7.73027e-06	0.100409	0.00170966	0.000874716	0.143724	0.000533025	0.239408	0.00238146	0.00247299	0.0848773	0.705901	0.00299384	0.00126058	0.114142	0.0010087	0.00657144	0.000204077	0.0454356	0.0201736	0.117144	0.0839281	0.000759238	0.0101446	0.0400984	0.00134161	0.000287431	0.00186275	0.00536518	0.0167963
chr05_078	5	155436983	174962089	0.457608	0.000427103	3.39816e-11	4.23513e-06	1.55498e-12	3.16739e-05	0.0249975	0.0185914	2.9361e-05	0.0717111	0.00464347	0.000207331	0.000992686	0.000213375	0.271996	0.00296352	1.69709e-05	1.09662e-11	0.000763949	5.2948e-07	2.54411e-07	0.0227761	5.96662e-06	0.00125487	1.62746e-07	6.1285e-05	0.0131303	0.42264	2.2521e-07	1.46152e-07	0.000117227	1.89678e-08	3.42021e-07	0.00019669	0.000235467	1.00876e-05	0.00174066	0.000705346	1.00531e-07	1.69293e-06	0.000105171	0.000161947	1.06217e-08	1.88732e-06	3.25489e-07	4.46112e-06
chr05_079	5	174964064	174965284	0.488587	0.0215035	1.91881e-06	0.00162587	2.71041e-07	0.0018705	0.334248	0.142168	0.00254359	0.0740063	0.029576	0.00148516	0.00586575	0.0013309	0.060226	0.159737	0.00114903	0.000735355	0.0415535	0.002417	0.00188504	0.00855596	0.0182035	0.0670766	0.000577682	0.162835	0.0575011	0.638615	0.00997746	0.0004786	0.00309637	0.00388061	0.000720943	0.00416716	0.134254	0.00121696	0.410263	0.00364926	0.000177159	3.03361e-05	0.0384942	0.0183886	3.34193e-06	0.00430595	0.00194289	0.00322189
chr05_080	5	174969964	175398143	0.756091	0.000700109	1.28079e-09	1.39533e-05	1.41052e-07	0.000178948	0.0399826	0.242556	0.000136877	0.0405191	0.00876455	8.15206e-05	0.000139268	0.000313547	0.0511059	0.133832	0.00136557	5.29553e-07	0.0120274	0.000367803	2.77324e-06	0.000464538	0.0101023	0.00652821	7.39302e-05	0.0104113	0.0338035	0.458273	6.79824e-05	6.97211e-05	0.00147694	1.47635e-05	1.27638e-05	0.000950573	0.0128099	0.000499093	0.0141235	0.00254978	2.17653e-05	1.04501e-05	0.00151052	0.00159363	4.43193e-07	0.000132958	2.71075e-05	0.001592
chr05_081	5	175398296	175402114	0.587754	0.360433	0.000227135	0.0129618	0.000126847	0.0201785	0.828347	0.857063	0.155338	0.0719352	0.0299037	0.0210034	0.0319927	0.0759833	0.267678	0.444116	0.00793914	0.0524212	0.192685	0.0282367	0.0210943	0.252295	0.085551	0.0372802	0.00409126	0.0848084	0.092212	0.406522	0.042812	0.0015636	0.0691383	0.000740884	0.0576637	0.00132708	0.120377	0.0352023	0.36021	0.00235864	0.0745284	0.00209038	0.111386	0.0484551	0.00411205	0.0117126	0.00394539	0.0574717
chr05_082	5	175402931	175409787	0.896274	0.199268	1.64705e-06	0.000717606	5.81229e-08	0.000529705	0.887673	0.376835	0.00683559	0.0385147	0.0222738	0.00196123	0.0207904	0.00508391	0.262974	0.46851	0.00322155	0.00226086	0.162303	0.00164094	0.000940707	0.0616454	0.0392471	0.026147	0.000357586	0.0171558	0.030759	0.351735	0.00373693	0.000368728	0.00593774	4.13818e-05	0.00142736	0.000661073	0.0206826	0.00254385	0.0590674	3.3482e-05	0.00310345	0.000202067	0.0231696	0.0193897	7.52171e-05	0.000248748	0.000283821	0.00415194
chr05_083	5	175456804	176606895	0.490935	0.00740102	2.35765e-08	0.000116838	5.98534e-07	0.000215597	0.247207	0.27693	0.000991646	0.0108813	0.0076026	1.86452e-05	0.00135798	0.00111765	0.0234065	0.3722	0.00318369	1.89063e-05	0.0469374	0.00296331	1.35033e-05	0.00350291	0.0734089	0.00935186	7.35796e-05	0.0352328	0.0237967	0.269894	0.00109781	0.00011002	0.0161658	8.69149e-05	0.000120663	0.00174659	0.023485	0.00592497	0.0770153	0.00172693	0.000191933	0.000199836	0.0180712	0.00159017	1.91074e-05	0.000425326	7.94187e-05	0.00112672
chr05_084	5	176607937	177131056	0.271727	0.0055052	2.69037e-08	4.95359e-05	1.56994e-07	0.000117195	0.0302315	0.16847	0.00289076	0.00122524	0.00697863	4.8172e-05	0.00560242	0.00485165	0.0141118	0.262081	0.0115153	2.99627e-06	0.0201196	0.0010142	5.95648e-06	0.146994	0.023481	0.00574844	2.41596e-05	0.0128961	0.0237075	0.268421	0.00116757	0.000187608	0.00722159	4.49192e-05	7.75085e-05	0.0108791	0.0152623	0.00941843	0.113483	0.00291141	0.000368983	0.000419135	0.0122228	0.00123502	5.44203e-06	3.2525e-05	6.90629e-05	0.000468291
chr05_085	5	177160158	177165212	0.846442	0.241462	0.00220503	0.0740348	0.109468	0.0122124	0.31087	0.63388	0.123711	0.230316	0.0369335	0.2104	0.0404641	0.11382	0.167573	0.81847	0.103391	0.390445	0.655612	0.273595	0.0922348	0.175638	0.606378	0.0465102	0.0955895	0.63924	0.1549	0.154492	0.0394265	0.0554143	0.47345	0.111745	0.0468712	0.00890894	0.223762	0.517277	0.382292	0.106665	0.489917	0.277906	0.437467	0.403196	0.0367757	0.0521892	0.0643812	0.0763714
chr05_086	5	177187572	177239242	0.922082	0.202071	0.00387555	0.0244087	0.135298	0.015177	0.105456	0.372555	0.00212381	0.0151135	0.0144409	0.0442297	0.0279197	0.723312	0.207065	0.302925	0.204741	0.0997758	0.500084	0.167736	0.0113676	0.141342	0.499872	0.0808338	0.0224834	0.214002	0.0408262	0.132355	0.0424045	0.0917854	0.135022	0.0739962	0.0512039	0.0197612	0.291225	0.396307	0.656103	0.0841032	0.185329	0.221907	0.1832	0.158806	0.0208314	0.0428258	0.158148	0.0333568
chr05_087	5	177242944	180278691	0.957208	0.0125839	1.74151e-09	7.04626e-05	6.3936e-06	3.099e-05	0.124793	0.541121	0.00012936	0.0249516	0.0135859	5.3172e-05	0.000251959	3.897e-05	0.00300684	0.148321	0.00395091	3.41187e-05	0.0250316	0.000837261	5.95862e-06	7.40268e-05	0.075613	0.00503601	2.59249e-05	0.0141482	0.0154325	0.323485	0.000379471	0.00019969	0.00127975	2.34375e-05	5.89119e-05	0.0402578	0.0255374	0.000328742	0.014554	0.00534492	9.63085e-05	1.87875e-05	0.00223037	0.000803031	1.67176e-06	0.000116773	3.88024e-05	0.00133085
chr05_088	5	180291683	180307090	0.340424	0.00811461	2.36821e-08	0.000508075	5.26612e-06	6.01139e-06	0.0431965	0.787833	0.00728058	0.00166641	0.000950514	0.000795689	0.000131282	0.000183458	0.00138278	0.523059	0.00135931	0.00137838	0.00100615	0.00363517	7.4875e-06	0.00827436	0.0182694	0.00801767	5.39792e-06	0.00966404	0.00194342	0.251628	1.20851e-05	4.76254e-05	0.00089151	3.05073e-05	4.1483e-05	0.0189753	0.0330299	0.0295939	0.0398636	2.70234e-05	0.00553384	1.68872e-05	0.00401492	0.00129431	8.36173e-05	1.05569e-05	0.000238345	0.000584021
chr05_089	5	180311317	180311495	0.656358	0.154721	0.000506997	0.0354546	0.00300236	0.0280339	0.450266	0.129315	0.000371775	0.0999841	0.0241748	0.0470089	0.0234397	0.00254384	0.356949	0.36979	0.0175613	0.298882	0.0126765	0.0111706	0.000651426	0.00372806	0.274278	0.011284	0.00973223	0.112215	0.126231	0.689973	0.00110792	0.00469538	0.0747587	0.0110431	0.0116417	0.157844	0.0190014	0.058566	0.447019	0.0274557	0.000960056	0.00104028	0.0138378	0.017897	0.00136974	0.00992406	0.00494007	0.131709
chr05_090	5	180312810	180350710	0.921247	0.369741	0.020507	0.0702966	0.0354833	0.11176	0.632369	0.296789	0.000536774	0.330281	0.130612	0.395469	0.343492	0.160251	0.322561	0.25028	0.108178	0.489544	0.0203403	0.135339	0.0318616	0.00512975	0.267407	0.0401058	0.0816033	0.270197	0.202042	0.624337	0.00404777	0.0379691	0.171521	0.138667	0.220987	0.794581	0.0719857	0.221202	0.268583	0.1828	0.0289829	0.0287924	0.0835117	0.111724	0.0402278	0.147882	0.168938	0.209056
chr05_091	5	180365831	180375007	0.610876	0.087756	6.87848e-06	0.00579022	6.92146e-05	0.00132898	0.478664	0.997086	0.000792785	0.507449	0.00952589	0.0233024	0.0116492	7.27218e-05	0.000680412	0.0628623	0.00540883	0.0259168	0.0245945	0.100103	0.000171595	0.0012553	0.100377	0.189565	0.00885953	0.023443	0.104594	0.613004	0.00364968	0.00588706	0.00423581	0.00168986	0.00667712	0.0971562	0.0830912	0.0535276	0.10161	0.000288424	0.0267566	0.000393509	0.00537816	0.029301	0.0144039	0.0124642	0.000186613	0.0540626
chr05_092	5	180375527	180722927	0.998082	0.0133973	1.00477e-09	0.000128102	6.45545e-07	7.81677e-07	0.0532076	0.446081	0.00165471	0.00178536	0.000897066	6.49215e-05	0.000293116	2.37688e-06	0.000252596	0.215532	0.000420295	5.02389e-05	0.0200085	0.000278978	6.81082e-08	0.000405533	0.0381691	0.00437459	1.56904e-06	0.000135996	0.0204282	0.212824	1.63253e-05	7.10211e-05	0.000613255	2.1501e-06	2.70711e-06	0.000396821	0.0110277	0.0050635	0.00904057	2.42211e-05	0.000338172	1.73517e-05	0.000264177	0.000973481	2.48348e-05	1.34194e-05	5.54296e-07	0.000322206
chr06_001	6	94662	126633	0.431943	2.36126e-05	3.51027e-05	3.80432e-07	0.000184924	9.23252e-08	0.0901852	0.101636	0.0138599	1.9507e-05	1.34993e-05	2.3595e-05	3.02228e-07	3.08558e-05	0.350855	6.51644e-06	0.000222457	0.00225085	1.33345e-05	6.98121e-05	5.9027e-06	4.46411e-05	0.000173009	4.92283e-06	6.59221e-07	0.000654301	9.82412e-05	0.637892	2.06159e-06	2.63742e-05	6.3175e-07	1.44911e-07	7.28599e-08	0.322668	0.000697895	2.70163e-05	0.000631729	0.00247699	1.07742e-06	5.96407e-05	1.37771e-05	1.45214e-06	6.44282e-07	2.6838e-07	2.89844e-05	4.45585e-06
chr06_002	6	129605	129657	0.601436	5.432e-06	0.000325564	7.36255e-07	0.000710247	1.22888e-06	0.056361	0.113048	0.0347777	1.06609e-05	4.14656e-06	1.05706e-05	3.93486e-07	2.77577e-05	0.802198	1.80911e-05	0.000445883	0.00019823	1.29147e-05	0.000192748	4.94615e-05	0.000447045	0.00029197	3.54142e-05	8.10919e-06	0.00100917	3.342e-05	0.372311	6.50254e-07	2.59713e-05	5.69037e-06	3.96028e-08	7.50077e-07	0.259945	2.15045e-05	0.000168793	0.000941575	0.00218002	1.08687e-07	0.000110425	1.46333e-06	5.81771e-06	9.36592e-07	3.84962e-06	8.07365e-06	1.91501e-05
chr06_003	6	129775	198861	0.696815	2.45202e-07	4.83626e-06	6.65348e-09	0.00011643	4.66134e-08	0.00773154	0.0359542	0.00731752	1.7024e-07	1.03473e-07	1.6806e-07	2.15841e-08	6.68693e-07	0.904835	3.65879e-07	1.43819e-05	1.88445e-05	8.37372e-07	3.59014e-06	2.40614e-07	8.32533e-06	0.000117059	3.85526e-07	1.08557e-07	3.13817e-05	6.93472e-07	0.241458	1.54407e-09	5.15946e-07	1.85143e-08	2.3854e-10	1.92217e-09	0.118074	6.7723e-08	1.3101e-05	0.00218896	0.00151625	6.1853e-11	7.81673e-07	2.87093e-08	1.45831e-07	4.9995e-09	8.96256e-09	3.83493e-08	2.40032e-06
chr06_004	6	202354	236083	0.749686	0.119537	0.00197419	0.0641124	0.158855	0.0676893	0.482377	0.751245	0.408522	0.303924	0.25694	0.136386	0.0248956	0.0282271	0.517072	0.0544792	0.0812593	0.13184	0.109818	0.162812	0.159663	0.665538	0.595419	0.220775	0.0252147	0.157858	0.109344	0.193379	0.122979	0.0593956	0.126538	0.0567283	0.21807	0.0682362	0.0813615	0.126168	0.480451	0.208755	0.0184039	0.0540418	0.791422	0.0433188	0.3125	0.0250934	0.326723	0.0364008
chr06_005	6	239287	239838	0.563479	0.437267	0.198638	0.369053	0.259379	0.792528	0.943329	0.501363	0.427385	0.721427	0.371395	0.614307	0.120394	0.117122	0.599845	0.283326	0.608559	0.625605	0.416982	0.833149	0.57654	0.160819	0.508659	0.751454	0.46142	0.599839	0.582612	0.588373	0.569023	0.530144	0.754718	0.359588	0.31294	0.133615	0.157777	0.681881	0.414504	0.989551	0.217634	0.708199	0.88938	0.0910921	0.749779	0.514502	0.870229	0.543587
chr06_006	6	248017	268326	0.227047	0.0954341	0.180047	0.206225	0.941649	0.217414	0.704408	0.543159	0.0494592	0.433298	0.123461	0.353524	0.219815	0.0408974	0.320267	0.0984068	0.444267	0.416885	0.0708047	0.304758	0.130418	0.0619198	0.057575	0.338891	0.0757299	0.146822	0.660772	0.215671	0.124035	0.41703	0.434885	0.199913	0.066924	0.216669	0.0716482	0.230576	0.305758	0.0791657	0.0566068	0.291717	0.316798	0.059454	0.647168	0.0170886	0.308157	0.114052
chr06_007	6	268577	324016	0.899589	0.0614543	0.221054	0.114072	0.370233	0.146851	0.579188	0.372142	0.0406435	0.261071	0.0390819	0.269591	0.0625507	0.0336033	0.51141	0.10122	0.351513	0.344335	0.074191	0.226171	0.140509	0.042223	0.0310131	0.180449	0.0936922	0.11342	0.570901	0.484606	0.0816403	0.36613	0.406158	0.139019	0.0545889	0.22631	0.0575028	0.23446	0.276751	0.108998	0.0933191	0.17653	0.229042	0.0250331	0.546219	0.024035	0.139492	0.123639
chr06_008	6	325822	326150	0.643938	0.0442304	0.295115	0.0445126	0.554286	0.0911804	0.441052	0.511675	0.0349731	0.122796	0.0186337	0.102939	0.0116336	0.0684968	0.297668	0.0285256	0.278233	0.363041	0.109008	0.137389	0.077473	0.0103547	0.0153711	0.094645	0.0910111	0.0760329	0.211383	0.534658	0.0188018	0.24375	0.287877	0.108411	0.0249102	0.623283	0.0232855	0.206493	0.233242	0.379898	0.0204762	0.0745316	0.0814555	0.0189155	0.132499	0.0525059	0.103168	0.0943805
chr06_009	6	327897	329110	0.979018	0.00348438	0.0432078	0.00043222	0.604868	0.00266805	0.216285	0.443258	0.0295265	0.0139203	0.000223267	0.00124895	9.17346e-05	0.0243083	0.249188	0.000184137	0.0378539	0.11585	0.00871082	0.00628737	0.00257	0.00897932	0.0026766	0.00393628	0.00685478	0.016137	0.0123909	0.810623	0.000250479	0.00876937	0.0314541	0.00108328	0.000887792	0.356896	0.0011848	0.0422171	0.0614055	0.0692055	0.000320866	0.00365542	0.00784419	0.000673719	0.00170229	0.00102038	0.00306826	0.011807
chr06_010	6	329521	340811	0.4651	9.03699e-05	0.000312289	1.56467e-07	0.00261404	4.0287e-05	0.167056	0.555617	0.0455985	8.74083e-05	2.90062e-06	1.11405e-05	8.12666e-07	0.000645863	0.303936	3.22078e-06	0.000190719	0.00790504	0.00100068	0.000286573	9.76569e-06	0.00614734	0.000988052	1.80152e-05	7.95599e-05	0.000365316	0.000184424	0.839413	2.13083e-07	5.74004e-05	9.86488e-05	1.45674e-06	1.99059e-06	0.0373407	2.64686e-06	0.00025382	0.0175791	0.00380553	6.25936e-07	3.86134e-05	1.29461e-05	2.69684e-05	9.13042e-06	5.28927e-06	3.71497e-06	0.000453353
chr06_011	6	342937	733506	0.735633	4.01849e-10	2.18508e-07	3.13442e-12	0.000122785	1.06571e-08	0.0021875	0.0484199	0.0574906	2.20106e-06	5.81826e-09	1.70565e-09	4.66318e-09	2.34272e-05	0.838877	6.41279e-10	1.92569e-06	1.05312e-06	2.3554e-06	9.46667e-08	4.836e-08	0.000115968	8.17932e-06	5.33731e-09	7.00504e-09	6.3601e-05	2.25429e-07	0.0233869	2.11919e-10	4.51037e-07	3.91224e-08	2.6215e-12	5.37374e-11	0.0399886	1.35105e-08	2.69925e-06	5.15488e-05	0.00242818	3.52611e-11	1.10371e-06	1.64317e-07	3.24031e-07	1.22614e-10	1.45141e-10	9.15522e-09	2.74643e-06
chr06_012	6	733882	792669	0.603481	3.27778e-09	4.81026e-08	1.0489e-11	2.09052e-05	2.59671e-08	0.00388341	0.0492297	0.0085413	1.59216e-06	3.04951e-08	3.29273e-10	2.05296e-08	9.15752e-08	0.905486	5.71488e-10	4.94919e-07	2.25299e-08	2.09598e-06	3.17406e-07	3.89031e-08	4.49935e-06	6.16135e-06	1.04001e-08	5.64523e-09	1.79252e-06	1.53996e-07	0.252859	4.65949e-11	2.66554e-07	3.75623e-08	1.11112e-12	2.5704e-09	0.0045393	9.98445e-10	4.50383e-07	0.000175964	0.00731542	1.11533e-11	1.20811e-06	2.84588e-06	9.69837e-08	3.70195e-10	2.37146e-09	4.25728e-09	5.50294e-07
chr06_013	6	792752	852678	0.664374	1.59235e-08	2.14856e-07	6.37675e-11	0.000118301	4.98174e-08	0.00496988	0.0989385	0.0200168	5.03531e-06	6.95367e-08	6.6294e-09	4.13335e-09	3.5286e-06	0.854308	1.97479e-09	6.52549e-07	2.0906e-06	7.15108e-06	4.47639e-07	1.53537e-07	2.8763e-05	4.16798e-05	1.52044e-08	1.00396e-07	2.48583e-05	2.70031e-07	0.0284535	2.21191e-10	4.67099e-07	3.14475e-08	2.39442e-12	1.20035e-09	0.0273496	6.41086e-09	4.70211e-06	2.60462e-05	0.00179765	4.19042e-11	1.23707e-06	1.13782e-06	3.2614e-07	1.06132e-09	2.53058e-09	5.68057e-09	3.17628e-06
chr06_014	6	856832	859394	0.41363	2.95538e-09	1.39902e-07	8.84664e-12	8.10598e-05	1.96479e-09	0.00102277	0.01352	0.00680069	1.7262e-07	5.3349e-08	1.76914e-08	1.26345e-09	9.61678e-08	0.967409	6.86066e-11	1.15331e-07	1.14298e-05	2.63818e-06	5.30932e-09	1.65245e-08	3.50374e-05	3.36584e-06	1.03849e-10	4.37854e-09	5.1246e-07	5.29532e-08	0.0363935	1.38494e-11	1.19799e-08	2.74669e-08	6.50869e-13	1.67167e-10	0.0357593	1.89401e-08	6.25065e-07	3.14158e-06	0.000333259	4.01855e-13	5.25378e-08	8.36309e-09	9.81402e-09	1.03525e-11	1.05516e-10	1.96781e-09	3.33431e-07
chr06_015	6	860016	2876538	0.382793	1.42147e-11	2.3504e-11	7.21035e-16	1.56682e-05	2.00895e-13	0.000939344	0.0367733	0.00772101	1.58716e-08	6.12222e-11	5.97699e-12	8.78217e-12	1.69841e-08	0.963133	2.58438e-12	8.65402e-09	5.97346e-08	2.9038e-08	4.20906e-11	9.57191e-11	1.99177e-05	5.00581e-08	5.12866e-12	5.241e-12	5.00319e-07	1.01077e-10	0.0279093	6.80086e-13	9.94712e-11	8.20775e-11	8.06056e-16	2.56795e-14	0.385425	6.18174e-11	2.00452e-09	1.26178e-05	0.00017265	3.19803e-15	2.0901e-09	4.1914e-09	2.63542e-09	1.20689e-13	9.01911e-15	2.48724e-11	2.30054e-09
chr06_016	6	2876878	2880577	0.720941	2.05174e-09	4.12234e-10	8.21096e-12	3.42318e-06	1.45534e-10	0.0154587	0.0940145	0.15555	3.26353e-07	8.16982e-10	1.31428e-08	1.54748e-08	3.68626e-06	0.604208	1.95884e-08	4.30658e-08	2.09996e-06	6.84246e-10	4.22613e-10	3.57501e-09	5.05776e-05	2.10257e-07	7.15681e-09	1.50819e-10	0.000198441	2.12032e-08	0.0214975	1.08858e-10	1.60164e-10	1.90301e-09	2.49695e-12	8.1328e-11	0.357041	3.16779e-08	1.27713e-08	5.88797e-06	7.87273e-06	8.582e-14	9.83801e-09	3.96921e-08	1.46001e-08	2.38324e-11	2.66436e-11	5.20816e-07	3.89537e-08
chr06_017	6	2880769	2884452	0.536314	9.45733e-08	1.77243e-08	2.3912e-11	7.75634e-05	5.31555e-09	0.0731173	0.490453	0.360007	1.39306e-05	4.92771e-09	5.38842e-08	5.70204e-06	0.00128625	0.523395	2.12141e-07	3.07754e-07	6.76194e-05	3.9333e-10	2.92279e-10	1.02962e-08	0.0019761	3.59935e-07	8.28808e-08	4.92706e-08	0.00139971	1.30945e-08	0.0011766	2.24051e-10	1.32026e-10	3.57269e-09	5.96923e-10	3.21539e-07	0.50634	3.31697e-07	6.12159e-07	3.66975e-07	2.82752e-07	2.58277e-10	3.00191e-07	6.10541e-07	3.91169e-07	2.7471e-08	1.16007e-09	7.17048e-05	3.87992e-08
chr06_018	6	2884549	2886472	0.528471	1.51378e-08	2.17929e-07	2.7374e-10	7.76744e-05	1.45572e-08	0.0183213	0.0577813	0.17381	1.1198e-05	3.34031e-08	1.48893e-08	6.4895e-07	6.5834e-06	0.522079	2.25467e-06	7.18334e-06	0.000233981	2.75741e-05	1.30676e-08	2.5056e-07	0.000393918	3.86921e-06	1.9269e-07	6.56435e-07	0.000824464	5.84942e-07	0.0762637	8.41298e-09	1.46972e-07	6.40711e-07	1.61267e-08	7.79299e-09	0.320927	3.96743e-08	4.33623e-07	4.37244e-06	0.000293861	6.62551e-12	4.47659e-06	3.51991e-07	1.92161e-06	1.61032e-09	1.09751e-08	2.79161e-06	4.02556e-06
chr06_019	6	2886777	4835470	0.672238	4.74884e-13	4.00209e-13	5.18572e-18	5.14654e-09	6.37291e-14	0.000142309	0.0756428	0.00534857	1.52714e-09	5.06955e-13	6.08675e-13	4.20365e-12	2.90515e-09	0.481131	1.76188e-10	7.79976e-10	1.27031e-08	1.03953e-08	6.19797e-13	3.47777e-12	5.35877e-05	1.80843e-09	6.39012e-13	2.00081e-13	1.28531e-08	7.09736e-12	0.0710452	3.60759e-15	5.94247e-13	7.79073e-13	5.80091e-17	3.76342e-16	0.179355	8.65423e-13	3.96078e-11	7.05228e-06	2.62889e-06	8.17193e-18	2.89579e-11	9.33894e-12	2.22715e-10	6.509e-17	1.98376e-16	1.77899e-12	4.17227e-10
chr06_020	6	4838026	5971210	0.49432	5.01689e-12	1.39579e-15	8.11147e-19	4.41194e-09	4.84734e-16	0.000300424	0.160674	0.080057	1.81362e-09	4.93246e-14	1.3149e-14	4.10994e-12	5.20371e-10	0.372678	1.29434e-10	1.40191e-10	1.29951e-09	3.79723e-11	2.48878e-15	5.44609e-14	0.000244724	1.37243e-11	2.56841e-14	1.32571e-15	3.44988e-08	1.39336e-12	0.0726675	4.34522e-16	1.38768e-14	8.97335e-16	5.50357e-20	6.12073e-18	0.522164	1.35373e-11	5.95571e-12	5.74931e-05	3.40904e-07	3.78986e-18	3.34846e-12	1.36403e-11	3.40861e-10	5.12968e-18	1.67134e-17	1.82491e-14	2.07154e-12
chr06_021	6	5978931	5979436	0.854975	3.13894e-10	2.8799e-13	4.31257e-17	2.41803e-09	1.21494e-13	0.000577718	0.110212	0.0942211	5.69641e-10	4.57259e-12	6.55992e-14	4.53668e-11	1.82692e-09	0.762778	3.45385e-09	2.99192e-10	5.67509e-09	7.2686e-10	5.9891e-13	1.24802e-12	0.000180672	2.83353e-09	1.27869e-13	4.04248e-14	3.21118e-09	7.33438e-13	0.283387	8.54345e-12	2.14991e-12	5.06688e-15	6.6153e-19	5.11872e-16	0.214366	3.3418e-11	5.92827e-11	0.000177829	1.68724e-06	4.99527e-17	5.40004e-12	2.52768e-11	3.85042e-11	2.08713e-16	3.337e-16	2.1756e-13	5.01317e-11
chr06_022	6	5982044	8284858	0.789159	4.26212e-17	2.72971e-15	1.22758e-22	1.38936e-10	8.4047e-19	9.03248e-07	0.000292267	0.000138822	2.79077e-12	4.4663e-17	1.82757e-15	2.03429e-13	5.41149e-12	0.21846	2.41086e-13	3.06606e-11	9.7137e-11	1.60836e-11	4.03697e-19	2.26106e-15	2.59249e-05	2.62082e-13	1.78127e-14	5.18818e-16	2.62206e-13	5.35724e-15	0.0372607	1.52749e-18	1.14148e-14	9.14126e-17	9.26737e-21	5.93643e-20	0.252282	4.83506e-12	9.00215e-15	2.78685e-07	1.25195e-08	9.83367e-22	2.20568e-14	1.20952e-13	7.2537e-13	7.21635e-23	1.94507e-19	5.45416e-17	1.53176e-13
chr06_023	6	8287075	8870346	0.677597	5.1509e-16	7.6584e-15	5.70203e-20	2.05311e-11	3.76469e-17	2.82779e-06	0.000360123	0.00200526	2.02589e-12	8.28371e-17	3.53582e-16	1.37944e-12	1.08417e-10	0.555502	4.04871e-12	2.64762e-11	3.17727e-11	4.84093e-10	8.11509e-17	3.36492e-16	2.36521e-06	9.52438e-13	5.81622e-16	7.07186e-16	1.00241e-11	3.9143e-14	0.0183785	2.22838e-18	1.61262e-13	3.56457e-17	1.06506e-19	4.02678e-20	0.00777434	7.072e-13	3.01979e-14	9.27571e-09	2.71553e-07	4.21975e-20	7.42409e-14	2.81067e-13	3.05334e-13	1.52782e-22	4.50753e-20	1.74284e-16	6.76905e-13
chr06_024	6	8872510	9122877	0.898259	1.08311e-13	6.23727e-15	5.85238e-18	3.22477e-11	2.01172e-15	0.000734428	0.000918814	0.00385995	2.38596e-11	5.22543e-16	2.32065e-14	1.82101e-12	2.26904e-09	0.58449	1.89354e-11	5.74889e-10	4.93913e-10	1.21798e-08	4.82503e-16	1.74314e-14	6.31437e-06	2.72068e-11	1.85144e-13	3.80406e-14	6.58613e-11	3.08566e-12	0.0155443	8.23394e-17	4.58499e-12	1.45038e-14	1.47478e-17	1.39272e-17	0.014784	1.38202e-11	2.59973e-13	2.75196e-07	1.41157e-07	6.42407e-18	1.13824e-12	3.36055e-11	5.64497e-12	9.29072e-21	7.314e-19	7.92647e-15	1.45198e-11
chr06_025	6	9141798	10473011	0.977191	1.05944e-13	7.11317e-14	8.77893e-17	5.08294e-09	1.18779e-13	0.00021871	0.00064132	0.00194793	5.94031e-11	1.1401e-14	2.95871e-13	3.2426e-12	2.74556e-09	0.566598	5.27583e-10	6.82086e-09	1.59866e-09	2.89111e-08	3.05225e-15	2.62737e-14	1.45211e-06	4.22343e-11	1.01063e-14	1.24475e-13	3.51e-10	6.57648e-12	0.0447053	5.3563e-16	5.6193e-11	2.46385e-14	6.00496e-17	4.40905e-16	0.00142112	3.87062e-11	4.10225e-12	7.11149e-07	6.85656e-08	1.33347e-16	3.74736e-12	1.55546e-10	1.84502e-10	8.40957e-19	8.86801e-18	2.48392e-14	5.67169e-11
chr06_026	6	10476200	10477661	0.953749	4.25093e-13	5.84413e-13	1.17235e-17	2.28394e-08	4.04683e-14	0.000314963	0.000380393	7.98864e-05	5.14795e-12	9.22524e-14	2.07554e-10	6.06562e-12	5.02493e-09	0.706784	8.32906e-11	8.48622e-09	1.87792e-09	3.25011e-11	3.20367e-15	9.79295e-14	2.19059e-06	4.42294e-12	2.5737e-15	4.32409e-12	1.18837e-12	4.76659e-12	0.10795	2.1091e-16	3.76009e-11	1.09664e-12	5.55388e-17	1.06942e-15	0.045169	3.5612e-10	5.60994e-12	5.38887e-06	3.62511e-08	1.34636e-15	6.05802e-12	5.97547e-12	1.02762e-10	1.57075e-18	1.02299e-16	7.53973e-13	3.33377e-10
chr06_027	6	10482724	14619761	0.93289	1.20138e-14	2.54582e-14	6.46066e-17	2.17337e-10	1.50724e-13	0.00107515	0.00786639	0.000162434	7.88388e-11	4.40547e-14	2.32401e-11	1.4126e-13	2.07137e-08	0.760602	1.0172e-09	2.64596e-08	2.46067e-11	5.19189e-09	8.61049e-16	2.17265e-15	9.62197e-06	2.32565e-09	2.92294e-12	4.16355e-13	3.06269e-10	5.51752e-12	0.062301	3.30696e-17	1.40124e-10	6.14057e-16	1.47927e-17	8.76452e-18	0.164312	4.60472e-11	9.08918e-13	2.89581e-06	6.34026e-07	3.14366e-17	1.01224e-11	4.33554e-13	1.87192e-10	2.37912e-17	2.96162e-17	2.5543e-14	5.80303e-11
chr06_028	6	14622991	14623010	0.917299	1.61928e-12	6.60977e-12	5.4778e-16	4.27959e-06	1.63575e-12	0.000647373	0.0190233	0.000110787	1.03118e-09	5.41781e-11	3.39036e-11	1.927e-10	3.59716e-10	0.358318	1.09069e-11	4.73086e-08	1.56063e-08	1.86236e-08	1.61306e-13	1.5625e-14	1.74557e-05	7.01296e-09	2.10278e-11	5.99856e-12	2.35264e-09	8.063e-11	0.0269562	3.02101e-15	1.69584e-10	1.83921e-14	9.03503e-14	3.30421e-15	0.0154966	6.13703e-10	3.86703e-10	1.83342e-05	5.88863e-06	2.73539e-15	6.38988e-09	7.68758e-13	4.97694e-10	4.70113e-17	1.34736e-15	2.55999e-12	2.57772e-09
chr06_029	6	14623147	18333281	0.713056	1.71435e-14	2.85251e-13	9.90315e-18	6.10333e-08	5.52266e-13	0.000210781	0.00591555	4.28158e-05	2.18387e-09	8.82591e-12	2.84282e-12	1.3351e-11	3.89719e-09	0.54578	4.04019e-12	1.24453e-08	9.25685e-11	1.75861e-09	3.93195e-15	1.89469e-15	0.00017113	4.53788e-10	2.85577e-12	8.30683e-13	7.42446e-10	2.98472e-12	0.0482458	1.61276e-16	4.60677e-12	3.24315e-16	8.24681e-16	6.68715e-17	0.126882	5.35511e-11	4.13362e-11	2.70965e-05	6.41446e-07	3.45236e-16	1.4146e-09	1.07338e-11	1.78471e-10	2.65935e-17	6.03409e-15	6.34335e-12	4.41031e-10
chr06_030	6	18334681	18335096	0.908295	2.24185e-10	3.88497e-12	6.94352e-16	6.96017e-05	1.41102e-11	0.000643764	0.127059	0.00322194	8.44312e-08	2.55395e-11	8.38829e-11	2.36628e-11	6.21723e-07	0.552351	9.18116e-10	6.73869e-08	1.66524e-10	6.3924e-09	2.27947e-12	7.22846e-14	0.00338268	4.79084e-10	2.32747e-10	1.04065e-11	4.83162e-08	1.27768e-11	0.0212836	4.91968e-15	1.35277e-10	2.97901e-15	7.5505e-14	1.44343e-15	0.162803	1.71025e-07	1.67471e-09	6.85777e-06	3.40771e-07	1.22474e-13	5.7509e-09	5.75243e-10	4.03315e-10	2.03207e-13	3.79879e-14	9.15731e-09	4.04912e-10
chr06_031	6	18342485	18342515	0.699051	6.15493e-10	8.43787e-10	1.54428e-14	0.00153207	1.63405e-09	0.000957584	0.123977	0.00468648	1.94727e-07	5.29964e-10	1.94245e-10	3.96079e-09	6.44253e-06	0.788126	1.04189e-08	3.97967e-07	1.84983e-09	1.64602e-07	5.9112e-11	4.87622e-12	0.0355951	1.09405e-06	4.95152e-09	1.74665e-10	6.67389e-07	4.1428e-10	0.0664985	1.83241e-12	1.81425e-09	1.13842e-13	3.25046e-12	1.20895e-13	0.458504	1.43591e-06	3.24159e-08	1.45129e-05	2.11318e-06	1.71072e-11	1.08315e-07	1.40393e-08	4.26985e-08	2.89531e-11	1.25979e-11	5.24241e-08	2.6469e-08
chr06_032	6	18345640	19148098	0.951356	2.89922e-15	7.99581e-17	7.66304e-20	2.65036e-06	1.43675e-16	0.000957395	0.0053676	0.00040874	2.6676e-11	1.21715e-13	2.06225e-15	5.84507e-15	2.08948e-10	0.633985	7.04539e-14	5.61166e-10	2.7912e-14	1.29049e-10	4.2131e-16	1.06408e-18	7.1083e-05	9.65637e-12	3.84744e-14	2.593e-16	3.38236e-10	1.96504e-13	0.054865	1.94411e-18	3.10204e-13	1.93064e-18	5.85354e-20	5.24336e-20	0.0298605	1.67418e-09	6.04782e-12	7.6917e-08	1.3673e-07	1.51946e-17	1.18791e-10	2.42022e-13	1.97318e-13	1.57382e-18	8.45444e-20	1.36646e-14	1.08486e-12
chr06_033	6	19150161	19150798	0.960297	3.32849e-11	1.30524e-13	1.53067e-14	1.56939e-06	1.47155e-12	0.00536039	0.00373395	0.00749044	4.23566e-09	1.32003e-10	1.18958e-11	2.00338e-12	5.14068e-07	0.435442	3.96514e-11	5.77263e-07	3.42931e-13	7.52746e-08	6.14816e-12	4.70931e-15	0.000545956	2.11287e-08	2.31258e-11	3.81932e-13	1.92585e-08	1.05542e-09	0.311819	1.2883e-14	8.2723e-10	2.44602e-13	9.18466e-16	1.53743e-15	0.0523167	3.76952e-09	1.89954e-09	1.76422e-07	4.17858e-06	2.33111e-14	4.41563e-08	1.53351e-09	2.48103e-10	9.08961e-14	1.09667e-14	1.6314e-10	1.14656e-09
chr06_034	6	19152682	19152878	0.944471	7.02094e-09	4.34589e-13	5.21728e-13	2.88627e-06	1.09539e-11	0.0210845	0.0194833	0.0036264	6.09942e-08	1.18862e-08	5.01026e-11	1.25625e-10	2.32758e-06	0.195466	1.863e-09	3.48827e-06	4.74047e-11	1.80933e-06	3.57026e-11	1.03159e-13	0.000329589	3.92421e-07	6.13806e-10	3.0107e-12	6.04083e-08	1.18186e-07	0.333902	1.72512e-12	4.60277e-09	1.62324e-12	3.25682e-13	9.99204e-14	0.0344828	3.04119e-08	3.511e-08	2.79774e-06	6.72943e-06	4.57682e-14	7.93499e-07	1.72337e-09	1.32989e-08	1.9906e-12	1.60507e-13	1.35296e-08	5.89265e-09
chr06_035	6	19158722	21064640	0.839137	4.03101e-18	1.04146e-17	5.86335e-21	3.34e-09	1.50996e-16	0.000110933	0.00142839	1.89493e-05	2.48335e-13	1.04169e-15	1.47157e-16	1.04586e-15	8.45708e-11	0.876637	3.76236e-14	1.36255e-10	6.61652e-16	7.86364e-11	7.66505e-17	5.81452e-20	4.40108e-05	1.03599e-14	4.41243e-14	6.73177e-19	4.66699e-12	5.35641e-15	0.0297211	2.24025e-19	2.29551e-15	6.10267e-20	2.61701e-22	1.18309e-22	0.0207168	4.21358e-11	3.43198e-15	2.06632e-08	1.94064e-07	6.5563e-23	1.17492e-11	7.80925e-15	4.93592e-14	3.09424e-20	7.61422e-21	4.00394e-15	4.11964e-14
chr06_036	6	21067561	21068013	0.786223	2.63252e-13	6.92905e-14	3.49778e-16	1.4163e-07	5.03388e-13	0.00291202	0.0494979	0.000619181	2.14887e-10	2.74008e-12	6.9354e-11	2.62753e-10	5.1729e-09	0.594339	1.41167e-12	2.7084e-08	1.15909e-12	5.52172e-08	6.9349e-13	5.2502e-14	0.000304078	1.95545e-12	1.09712e-11	1.46519e-14	2.55291e-10	2.18862e-12	0.0691839	6.10805e-16	8.3628e-13	2.70826e-14	5.50425e-18	7.08267e-16	0.0271149	6.30243e-08	5.75377e-12	1.13729e-08	9.63456e-07	2.48539e-16	1.2775e-09	2.19001e-11	6.58785e-11	5.64107e-16	1.80905e-18	1.041e-11	8.76836e-11
chr06_037	6	21071380	23083399	0.936539	8.67405e-14	4.48175e-15	2.36815e-19	5.84823e-09	1.5757e-14	0.00508356	0.00302742	0.000361482	5.25126e-12	9.35765e-13	5.66376e-13	2.78452e-12	2.83593e-10	0.561179	1.20981e-16	4.75701e-10	5.86506e-12	1.06317e-09	1.82813e-14	3.19375e-18	2.83878e-05	6.3438e-14	1.15535e-14	4.11269e-15	3.51937e-12	1.62047e-13	0.0268389	1.5515e-16	6.45201e-15	6.75354e-16	3.57461e-19	5.14417e-19	0.0587164	1.00229e-09	3.44833e-13	9.73563e-08	6.03054e-06	1.70477e-17	2.46194e-10	4.08397e-16	8.88853e-14	2.52717e-18	1.24137e-19	5.58734e-14	3.52899e-11
chr06_038	6	23089825	23096134	0.478101	1.45599e-10	1.911e-12	5.08169e-15	4.02887e-08	4.09113e-11	0.00415452	0.0354151	0.00785902	1.87394e-10	3.83131e-11	1.82188e-09	2.99165e-10	6.84914e-07	0.345003	4.23805e-12	2.97025e-08	2.38732e-09	3.34947e-07	1.5177e-11	1.46763e-13	0.000194562	2.66781e-11	6.49672e-12	3.80782e-11	2.40929e-08	1.73153e-10	0.0192602	2.64419e-13	8.95127e-12	1.62704e-10	1.93948e-14	1.22075e-12	0.141362	1.34071e-08	4.38948e-10	9.66674e-07	4.30032e-05	4.41483e-14	1.48685e-08	3.21921e-13	5.23204e-10	6.43602e-14	8.06315e-16	1.01607e-09	1.89944e-08
chr06_039	6	23106202	23172234	0.944235	5.84485e-13	1.74896e-13	2.62555e-16	1.34828e-08	5.33299e-12	0.00623916	0.00600048	0.00105037	3.67514e-12	4.33415e-12	1.75367e-11	3.17155e-12	2.24745e-08	0.593394	4.08705e-14	4.13612e-09	7.41012e-10	2.56813e-07	6.00927e-13	3.73182e-16	2.03239e-05	3.85157e-12	8.04773e-13	7.3208e-13	8.60328e-10	1.54874e-11	0.0386115	1.7855e-14	1.37493e-12	7.55391e-13	1.11581e-16	1.26339e-15	0.0259874	9.30993e-10	2.73296e-12	4.04381e-07	7.10635e-05	1.67417e-16	3.27395e-09	1.06347e-15	8.00069e-12	1.11578e-16	6.69459e-17	2.07997e-11	1.22662e-09
chr06_040	6	23175625	23853410	0.943902	8.69756e-12	1.07784e-11	9.37443e-17	1.48659e-07	6.0504e-12	0.00284164	0.0104987	0.00533918	7.10595e-12	3.33406e-11	5.61526e-12	4.47169e-13	3.02093e-08	0.589603	2.06373e-14	2.44955e-08	1.18248e-09	1.39629e-07	1.76633e-13	1.35793e-14	2.89183e-05	9.35691e-12	9.98348e-14	4.30742e-13	3.41711e-09	6.51878e-12	0.0353346	7.90283e-15	2.36257e-12	1.83901e-12	3.91539e-16	6.37842e-16	0.0324565	8.06988e-11	3.05664e-11	4.8363e-07	5.09019e-05	6.87588e-15	3.69478e-09	4.20888e-14	6.96837e-12	4.97247e-17	5.68086e-17	1.68746e-11	9.18898e-10
chr06_041	6	23855711	25055785	0.792181	3.3623e-11	1.32548e-09	2.64734e-14	2.49901e-06	5.60526e-09	0.020001	0.0118495	0.0018033	2.86232e-10	2.46811e-10	5.92659e-09	1.37367e-10	3.37749e-07	0.589869	1.97321e-10	6.6063e-07	5.92332e-07	4.97696e-06	2.95645e-12	3.34551e-11	0.000100833	3.21029e-10	8.21607e-11	1.47456e-10	4.37628e-09	1.63889e-10	0.0384273	1.04428e-10	2.56742e-10	6.03107e-11	3.13432e-12	1.07326e-12	0.0331331	2.58502e-08	2.33733e-10	3.58242e-06	0.000116799	9.11692e-14	3.92037e-07	9.43169e-12	2.46982e-09	1.97612e-15	6.2843e-13	4.82836e-09	9.8489e-08
chr06_042	6	25059178	26398647	0.677986	1.34089e-11	5.56961e-12	1.23917e-14	3.66593e-07	3.18443e-10	0.0239737	0.0397424	0.00436457	5.32973e-10	6.09445e-10	3.16976e-10	2.38851e-11	7.38875e-08	0.737604	1.77311e-12	3.08159e-07	7.77444e-08	2.5983e-06	8.12986e-13	2.75659e-13	7.28919e-05	4.70488e-11	2.8492e-11	4.63637e-11	1.57151e-08	1.49627e-09	0.0234117	8.24804e-12	9.29046e-11	3.00952e-11	1.67564e-13	2.65649e-14	0.00949982	8.53281e-10	1.95489e-11	5.4459e-05	1.17408e-05	2.52981e-13	3.17057e-08	1.52787e-13	8.98842e-10	2.10711e-16	5.59843e-14	3.47102e-10	1.81096e-08
chr06_043	6	26399506	26812898	0.959961	1.17979e-06	1.7026e-07	9.97184e-08	0.00078547	1.09786e-05	0.14923	0.0530288	0.0401164	5.81168e-07	6.43643e-06	5.68767e-06	2.16594e-09	1.84037e-07	0.893178	8.6737e-08	3.12737e-05	0.00125099	0.00264503	4.74002e-07	1.50497e-07	9.49028e-06	8.88467e-05	3.29362e-07	5.62896e-05	0.000171051	3.18427e-07	0.295478	1.22216e-07	4.48581e-06	5.05086e-07	7.9628e-07	2.96955e-07	0.00980087	9.12876e-07	9.9711e-09	0.00226734	0.0603123	3.50932e-07	5.57672e-06	1.97202e-07	1.69745e-05	1.26781e-09	3.56567e-07	5.84251e-06	0.000451163
chr06_044	6	26812951	26836839	0.971828	7.78925e-05	1.09232e-05	3.75286e-09	2.46456e-05	4.36055e-06	0.247041	0.0904552	0.0684981	2.47884e-05	5.76145e-07	1.77057e-05	8.43613e-06	0.000755762	0.940744	2.13993e-06	0.000386695	0.000324774	0.000468239	3.76275e-08	1.21775e-06	0.14137	7.30058e-06	5.67858e-07	9.61455e-05	0.000397847	1.90652e-07	0.731696	6.26955e-07	8.35928e-06	1.85257e-05	1.02802e-07	7.34593e-06	0.798551	1.64591e-06	1.59545e-06	0.0177383	0.00171695	2.01505e-06	3.72087e-05	2.23602e-05	0.000631291	1.97433e-08	2.07288e-07	0.000137146	7.47401e-05
chr06_045	6	26845012	26873048	0.593823	0.00134481	0.000688628	8.5494e-06	0.00131407	0.00388292	0.270385	0.073608	0.394824	0.00786463	0.00386797	0.00026994	0.00326001	0.00665421	0.2153	0.000732237	0.00264549	0.0297597	0.0312881	0.00022596	3.51224e-05	0.168869	0.0323739	0.000673143	0.00367728	0.0492237	0.001442	0.801654	0.0112543	0.00194654	0.00586008	0.000319858	0.00198012	0.529825	0.000141851	0.00020915	0.109173	0.00618937	0.000136474	0.0208671	0.00676336	0.0101845	0.000135861	0.00148799	0.00653049	0.0096047
chr06_046	6	26874420	26876549	0.895276	6.39924e-05	0.000157579	2.21617e-06	0.00275268	0.000577107	0.252782	0.0377503	0.0122374	0.000328921	0.000842753	6.2054e-06	0.00509417	0.00607018	0.394915	0.00125905	0.00113799	0.033772	0.00200066	4.10971e-06	6.25056e-06	0.128105	0.00265506	6.51328e-05	0.000496291	0.0190595	9.05905e-05	0.861381	0.00259061	0.000401223	0.000500506	9.65908e-05	0.000206989	0.950732	1.49016e-05	1.30558e-05	0.0444028	0.0126559	8.63001e-07	0.000523858	3.03783e-05	0.00863523	7.53784e-07	6.74325e-05	0.00382274	0.00216275
chr06_047	6	26881043	27004954	0.956716	0.00685561	0.00182128	6.8267e-06	0.0168296	0.00573468	0.371493	0.0359335	0.0350313	0.00523839	0.00197344	6.00967e-05	0.000540932	0.123828	0.682913	0.0335442	0.0030916	0.0210926	0.00119794	0.00020713	0.000207012	0.313501	0.00319589	0.000390848	0.0029555	0.107536	0.000167133	0.37851	0.00140892	0.00048248	0.00552548	2.13794e-05	3.5906e-05	0.796202	5.36927e-05	0.000396338	0.620941	0.00872822	0.00100932	0.00392679	0.000586117	0.0233483	5.88588e-05	0.000442633	0.0216904	0.00930912
chr06_048	6	27005528	27036197	0.656134	0.100641	0.0119095	0.00110445	0.117055	0.0200965	0.810034	0.236669	0.200751	0.0648911	0.0094923	0.0144199	0.00105172	0.0814334	0.611276	0.174356	0.0216506	0.387865	0.0221006	0.00908511	0.00812648	0.490307	0.454011	0.0283245	0.0592188	0.261973	0.00553097	0.586561	0.0299947	0.013848	0.255267	0.00377457	0.00340312	0.100076	0.00464332	0.0240129	0.43779	0.166836	0.0881399	0.0324354	0.0260085	0.120056	0.0190754	0.0277439	0.176486	0.152104
chr06_049	6	27038278	27048505	0.849031	0.00743326	0.00188684	2.18759e-06	0.166692	0.00319194	0.418921	0.207305	0.283344	0.00344961	0.000374845	0.000306187	9.92083e-05	0.058893	0.892276	0.0140781	0.00408431	0.0177004	0.00243006	0.000244896	0.000211442	0.308207	0.0645097	0.00100532	0.00265748	0.0092923	9.4396e-05	0.544676	0.000490273	0.00148593	0.0201839	4.90161e-05	9.12246e-05	0.258471	0.000428889	0.000903733	0.240813	0.0336899	0.00565999	0.00183331	0.000918737	0.0123956	0.000297484	0.000893297	0.0152177	0.00699009
chr06_050	6	27049495	27090675	0.897293	0.0133841	0.00278187	4.374e-05	0.0431894	0.00579251	0.206824	0.766506	0.791178	0.00227719	0.000854881	0.00106788	1.86047e-05	0.0326598	0.83977	0.000395602	0.0164679	0.0310972	0.0139627	0.00243027	0.00172038	0.0662997	0.0536831	0.00247158	0.0110031	0.0198015	0.000498169	0.779811	6.70694e-05	0.0060313	0.0212635	0.000127498	0.000276043	0.0804612	0.00598225	0.00250835	0.0427485	0.043458	0.0910475	0.0068416	0.00503223	0.0173285	0.000181528	0.00104684	0.0336024	0.0231338
chr06_051	6	27094921	29759914	0.83206	0.000119991	7.11363e-05	6.37286e-07	0.00740878	4.54299e-05	0.308797	0.601757	0.69627	3.52628e-05	7.48342e-06	2.3822e-05	5.35833e-08	0.00364569	0.822729	4.73787e-05	0.000887125	0.00116788	0.0103919	4.14689e-05	3.6773e-05	0.0330931	0.00127753	1.17668e-05	9.13976e-05	0.000734043	1.03807e-06	0.740675	4.02987e-06	9.87882e-05	3.60134e-05	2.15546e-07	1.94173e-06	0.0156141	0.000195083	0.000106701	0.0114395	0.0129084	8.83118e-05	0.000271415	3.17771e-05	0.00013692	1.25555e-06	1.65239e-06	0.000104434	0.000834576
chr06_052	6	29760555	29943813	0.93596	8.46268e-06	3.8323e-06	5.77992e-08	0.00201571	4.53738e-05	0.319395	0.70044	0.543815	2.67611e-05	6.52237e-06	3.05075e-05	1.71602e-07	0.000385506	0.995267	1.89457e-06	0.00132944	0.000139947	0.00330517	2.1395e-06	1.13478e-05	0.00461181	0.000131854	3.74566e-06	0.000104058	0.00111559	9.24039e-07	0.244351	1.9641e-07	8.14981e-05	2.77938e-06	5.55482e-07	1.12114e-07	0.0721756	9.97494e-05	7.99015e-06	0.00102551	0.0410046	6.51104e-06	9.09051e-05	1.97467e-06	0.00015905	2.49381e-08	1.3862e-06	1.79745e-05	0.000483851
chr06_053	6	29944218	29944720	0.999479	0.00238948	4.33973e-05	4.5574e-05	0.0133336	0.00466571	0.833019	0.615563	0.170235	0.00122334	0.00181984	0.00147512	0.00144762	0.00600087	0.450269	0.000309389	0.0070499	0.00204671	0.0180766	3.65557e-05	0.00182739	0.0518439	0.00111122	0.0011549	0.00509778	0.00054125	1.42608e-05	0.811348	1.06274e-05	0.000627182	0.000455676	0.000289005	1.07731e-05	0.246048	0.0364915	6.68703e-05	0.010951	0.0430978	0.000393379	0.00301025	0.000116082	0.00541363	1.14553e-05	0.00255269	0.000358696	0.00579159
chr06_054	6	29945051	29945121	0.898124	0.0310438	0.00301474	0.00249587	0.0269632	0.0159009	0.45353	0.827033	0.208758	0.000748583	0.0153039	0.00663445	0.000932236	0.0086878	0.0214524	0.0096505	0.0112628	0.0161034	0.0265879	0.00318258	0.0286758	0.0413453	0.0298563	0.00682646	0.0223339	0.00413754	0.000477112	0.881747	0.000665481	0.00249957	0.0157795	0.0023652	0.000414065	0.459442	0.316093	0.00225623	0.0412488	0.238116	0.0171103	0.0141683	0.000348876	0.0315726	0.00192136	0.0481805	0.000408976	0.0745429
chr06_055	6	29945167	29957247	0.968843	0.396256	0.155561	0.0754231	0.53083	0.146108	0.247652	0.819755	0.247554	0.000216898	0.022196	0.0553226	7.03167e-05	0.0354195	0.00355705	0.0238657	0.0643365	0.786251	0.121472	0.0326405	0.232299	0.0583882	0.476337	0.00334005	0.0639613	0.0693287	0.00436416	0.890428	0.0173439	0.0693283	0.0935201	0.127443	0.0238961	0.249477	0.497338	0.0236165	0.0162755	0.745697	0.0887313	0.0326683	0.00575392	0.0334387	0.0791509	0.115312	0.073653	0.203833
chr06_056	6	29957666	29958253	0.679718	0.594544	0.644508	0.329085	0.65555	0.893605	0.436583	0.992632	0.491791	0.0475592	0.285181	0.260343	0.204235	0.751109	0.0300511	0.87764	0.35044	0.779753	0.472829	0.134729	0.751226	0.43101	0.33976	0.174167	0.456131	0.187727	0.100357	0.771381	0.391574	0.354381	0.269807	0.517003	0.262034	0.827694	0.92113	0.335699	0.380253	0.448112	0.834651	0.482492	0.0360921	0.421123	0.245895	0.524153	0.127057	0.7641
chr06_057	6	29958346	29958360	0.659667	0.763645	0.844689	0.495226	0.570545	0.868838	0.605125	0.984357	0.552955	0.122243	0.539895	0.198629	0.379316	0.836779	0.0394136	0.560281	0.558265	0.627206	0.499472	0.189036	0.966204	0.343004	0.402066	0.381152	0.762833	0.398415	0.195755	0.493385	0.623805	0.506619	0.26415	0.727417	0.276957	0.604607	0.708803	0.502923	0.753676	0.676794	0.828597	0.521652	0.0695993	0.397553	0.367523	0.83475	0.257933	0.944639
chr06_058	6	29958835	30009556	0.121925	0.459374	0.250235	0.135082	0.17656	0.70276	0.901406	0.794901	0.830027	0.0544041	0.412495	0.154673	0.415452	0.393999	0.123028	0.52117	0.256648	0.597881	0.418223	0.0381729	0.610501	0.489394	0.0607341	0.206027	0.44412	0.146374	0.0335774	0.55821	0.210709	0.12519	0.0446026	0.352196	0.154935	0.773335	0.887296	0.250751	0.646559	0.474536	0.51209	0.386915	0.0424847	0.270508	0.049661	0.411434	0.100237	0.524689
chr06_059	6	30012844	30015940	0.229373	0.0498894	0.00406338	0.00598197	0.0325584	0.0566964	0.759522	0.510824	0.618762	0.00381576	0.0164751	0.0137002	0.0015148	0.0611156	0.325842	0.0360672	0.0129018	0.13146	0.0617732	0.000940073	0.0171667	0.0914037	0.0368555	0.00175266	0.0309269	0.0648986	0.00140221	0.345842	0.0119592	0.00466928	0.000314199	0.003786	0.000366162	0.49101	0.246618	0.0215344	0.0713727	0.603919	0.0383387	0.00891591	0.000203278	0.0171113	0.00099909	0.00831592	0.00666255	0.0930834
chr06_060	6	30022199	30023730	0.86651	0.000263454	2.66605e-06	2.59534e-05	0.00254659	0.000268053	0.897626	0.153646	0.136094	2.03028e-05	6.02765e-05	0.000676407	3.41643e-06	0.000124058	0.948723	0.00142652	3.34237e-05	0.000739624	0.000681161	4.56347e-06	7.52956e-05	0.0238826	0.0012024	7.05341e-06	0.00069729	0.000284097	1.38042e-06	0.654948	5.49642e-06	0.000195378	1.58467e-06	2.5834e-06	4.47336e-08	0.124642	0.00775747	2.38723e-05	0.0243545	0.239735	0.000132394	1.18093e-05	2.02258e-07	0.000158139	4.71333e-07	0.000107794	1.05221e-06	0.00170203
chr06_061	6	30023972	30029203	0.59143	3.63809e-06	1.80064e-07	2.44996e-06	6.60824e-05	1.32747e-05	0.372647	0.13308	0.00570161	2.05818e-06	1.54858e-05	6.68785e-06	6.20605e-08	1.97786e-07	0.618253	1.13744e-05	5.5154e-06	3.09017e-05	0.000443887	2.37189e-07	1.58269e-07	0.000959166	9.27011e-05	4.06471e-07	1.46011e-05	1.91164e-05	4.10888e-07	0.644856	1.18236e-06	2.09792e-05	1.35082e-08	8.85819e-09	2.00787e-09	0.00373898	0.000128252	4.00626e-07	0.0238366	0.0972321	1.06082e-06	2.48582e-06	1.00828e-09	1.9277e-06	1.80557e-09	2.84446e-06	2.64626e-08	0.000317169
chr06_062	6	30044286	31388949	0.793522	7.21592e-08	3.18874e-08	1.17485e-09	1.38664e-05	2.21417e-09	0.281065	0.234504	0.303444	1.91531e-06	3.18456e-07	2.27697e-07	3.06779e-10	5.40571e-06	0.990715	5.44807e-08	6.90963e-06	2.07211e-07	1.39958e-06	1.35175e-08	2.96211e-09	0.00308177	7.9907e-05	3.94522e-08	1.08259e-07	5.68562e-05	9.47534e-09	0.130473	2.25189e-10	5.36831e-07	9.80197e-09	1.40945e-12	3.75773e-10	0.117042	3.1476e-05	3.12083e-07	0.000230273	0.00030012	1.04358e-06	2.36331e-06	4.09621e-09	3.94708e-07	4.04738e-10	1.40305e-09	5.9412e-09	2.22842e-06
chr06_063	6	31394256	31403933	0.664227	0.0128391	0.0264806	0.00796334	0.01633	0.0071101	0.0637909	0.142365	0.460519	0.0161861	0.0374732	0.0371319	0.00113595	0.095531	0.459722	0.375868	0.0114758	0.0135302	0.026256	0.00824076	0.0251895	0.0476576	0.0064192	0.00588949	0.0109679	0.0621939	0.00742874	0.519166	0.0341965	0.00906143	0.0198983	4.51444e-05	0.00138013	0.214406	0.336386	0.0109963	0.073191	0.150417	0.0679817	0.0675671	0.00502683	0.0395463	0.0176053	0.00107534	0.00469333	0.0447706
chr06_064	6	31403966	31404431	0.755652	0.0468266	0.00825427	0.0114252	0.00841451	0.00972116	0.404283	0.447074	0.452495	0.0650712	0.057159	0.0445384	0.00773939	0.118573	0.385924	0.255737	0.0149755	0.0501823	0.167247	0.0165642	0.0409289	0.20227	0.00693189	0.0156202	0.0152874	0.056891	0.0222618	0.769401	0.0142356	0.0139488	0.0425505	0.00023579	0.00443295	0.341464	0.161176	0.0529401	0.132879	0.316695	0.207246	0.155542	0.0215168	0.0849526	0.0367044	0.00123444	0.00410327	0.0867252
chr06_065	6	31417083	31417903	0.572713	0.00180531	6.86056e-05	0.000269329	0.000247969	0.000411424	0.500237	0.667696	0.736044	0.00612991	0.0116277	0.00123213	0.00116675	0.0145836	0.599136	0.0446638	0.00254193	0.0143851	0.0166031	0.000467471	7.96843e-05	0.143639	0.00283716	0.00130017	0.00295676	0.0214718	0.00107039	0.614862	0.000407001	0.000685966	0.00286196	1.51568e-05	0.000175782	0.492775	0.00768046	0.00445732	0.0258783	0.0897166	0.00409595	0.01791	0.0013332	0.0257214	0.00114953	0.000109233	0.00059731	0.0117694
chr06_066	6	31425326	32177784	0.675443	1.7015e-07	2.71191e-06	1.76124e-10	0.000438985	2.60971e-06	0.0802953	0.0305911	0.0358252	1.35708e-06	1.07896e-06	2.05063e-06	7.59108e-08	5.87351e-06	0.991915	2.56962e-07	1.55048e-05	0.00075722	3.49403e-06	4.6598e-08	2.77509e-09	0.00118192	0.00028541	3.93041e-08	3.2545e-05	1.55594e-05	2.35221e-07	0.432031	2.5377e-08	5.88268e-06	8.51633e-07	2.31421e-08	2.07513e-07	0.140881	4.68487e-06	8.57091e-07	0.00144676	0.0142016	7.91746e-07	3.51969e-05	8.77036e-08	4.86199e-06	1.54163e-09	5.69071e-08	2.49345e-06	0.000143908
chr06_067	6	32181603	32182570	0.348888	6.59026e-05	1.78818e-06	1.29447e-07	0.0147675	6.11989e-05	0.399534	0.502416	0.232391	0.0003217	0.000233075	0.000222056	2.59983e-06	0.000549246	0.618415	0.000573978	0.000199622	0.000449551	4.71276e-05	1.62795e-06	3.22592e-07	0.0166563	0.017406	6.81429e-06	0.000504059	0.000387752	3.51043e-05	0.55352	1.51592e-05	4.01829e-05	0.000704771	1.61146e-06	6.91612e-05	0.161153	0.000715405	3.92259e-05	0.0541035	0.0120762	5.16681e-05	0.000692074	9.98861e-05	0.000107336	5.66479e-05	4.27644e-05	5.32682e-05	0.00182625
chr06_068	6	32200185	32539270	0.585197	7.86282e-05	0.000120168	1.78345e-07	0.000123084	7.1194e-05	0.198102	0.309604	0.655736	0.00253944	8.93793e-05	1.23428e-05	3.60443e-07	0.0244876	0.756125	1.14332e-06	0.00188216	1.37092e-05	0.00176446	6.55829e-05	8.58449e-07	0.0152689	0.00126202	1.79908e-05	0.000448069	0.00104487	1.47931e-05	0.372732	1.24989e-06	0.00016042	3.00629e-05	1.09822e-06	1.04585e-05	0.145679	6.84916e-05	0.00166163	0.00838829	0.0271531	0.000144575	0.0230136	0.000420841	0.000929054	2.23911e-05	8.12273e-06	0.000291983	0.00199087
chr06_069	6	32539531	32560908	0.943701	0.0053818	2.57128e-05	6.81115e-06	0.00023531	0.000286504	0.492493	0.975014	0.646704	0.00830784	0.00182494	0.000273058	0.000616749	0.0112595	0.538384	0.00293451	0.000791437	4.89412e-05	0.0176438	0.00216776	8.07328e-05	0.392561	0.0047708	0.000566541	0.000698556	0.00912251	7.23687e-05	0.22107	2.24046e-05	0.000157157	0.000124381	2.421e-05	0.000923389	0.780465	0.00112993	0.00573244	0.014848	0.221035	0.00297538	0.0470153	0.000224851	0.00214287	0.000812622	9.96623e-05	0.000153604	0.00129315
chr06_070	6	32562254	32562502	0.813872	0.450853	0.0225139	0.0519928	0.116378	0.103812	0.58736	0.640737	0.263303	0.19058	0.258856	0.0681666	0.0291893	0.372226	0.718192	0.413162	0.0253684	0.0666847	0.213517	0.206368	0.188534	0.944687	0.254909	0.174134	0.0311056	0.226433	0.0119911	0.717178	0.020414	0.0131054	0.031685	0.0350121	0.289306	0.789175	0.0190166	0.109717	0.606254	0.169402	0.093415	0.418129	0.0788899	0.126531	0.163905	0.0203697	0.0335614	0.0444104
chr06_071	6	32564662	32589966	0.255532	0.531269	0.10713	0.199116	0.52903	0.115206	0.467774	0.282567	0.130861	0.304612	0.375095	0.204587	0.165605	0.381397	0.231725	0.785886	0.0754187	0.153129	0.567695	0.626469	0.497481	0.825218	0.394759	0.58361	0.0806319	0.523456	0.145643	0.976046	0.130622	0.0613307	0.383987	0.0912514	0.386418	0.621503	0.0619084	0.159233	0.404923	0.202716	0.145542	0.777549	0.339091	0.15532	0.258832	0.0509803	0.0439359	0.0952514
chr06_072	6	32590948	32609278	0.306677	0.954969	0.329225	0.559906	0.808927	0.388989	0.48903	0.246771	0.0976589	0.372278	0.681525	0.496482	0.314341	0.559269	0.210579	0.815711	0.244893	0.455837	0.819961	0.590716	0.787368	0.933314	0.742846	0.932655	0.231388	0.924383	0.464888	0.854715	0.417122	0.215733	0.623939	0.326295	0.834728	0.506305	0.120477	0.367239	0.660583	0.242875	0.274616	0.987989	0.707607	0.270812	0.641036	0.198049	0.159526	0.322494
chr06_073	6	32616455	32626748	0.115523	0.658171	0.309949	0.480692	0.887317	0.347094	0.324181	0.0358851	0.00390723	0.839962	0.827119	0.728494	0.588103	0.681735	0.0116306	0.829043	0.383945	0.625027	0.575562	0.317151	0.550234	0.596751	0.804098	0.695184	0.236335	0.921817	0.642478	0.732437	0.327094	0.257624	0.538783	0.499969	0.670542	0.602212	0.0493631	0.245207	0.639118	0.403682	0.0891507	0.936252	0.544893	0.576748	0.647431	0.260418	0.39489	0.36495
chr06_074	6	32635263	32678344	0.033562	0.59946	0.187897	0.188204	0.827937	0.224244	0.220026	0.0111506	0.00114666	0.861085	0.667605	0.304051	0.559991	0.243433	0.0509078	0.562765	0.219091	0.306579	0.344007	0.226738	0.328052	0.52239	0.646994	0.344535	0.133191	0.77733	0.412939	0.881845	0.227551	0.158511	0.543877	0.294187	0.263417	0.970514	0.0188519	0.0652483	0.472412	0.343	0.0465019	0.65214	0.317599	0.76523	0.225429	0.170206	0.175276	0.248585
chr06_075	6	32681992	32688701	0.00824453	0.209216	0.00111793	0.000138072	0.165187	0.000178844	0.0834647	0.0704205	0.0158964	0.0274754	0.00867822	0.00265755	0.00421926	0.00393385	0.141924	0.11565	0.00117976	0.110232	0.00211091	0.00754937	0.00293572	0.404364	0.10027	0.000644304	0.00251458	0.012324	0.000552661	0.955132	0.000361741	0.000989513	0.00211873	0.000827677	0.00434734	0.893288	0.00296395	0.000203025	0.0264983	0.289855	0.0166612	0.032845	0.0168308	0.0327943	0.0017109	0.00355586	0.00199452	0.00655276
chr06_076	6	32689817	32701380	0.000908453	0.519127	0.0198918	0.00357845	0.411938	0.0113178	0.422963	0.156562	0.0157525	0.117029	0.0346075	0.0674695	0.0570677	0.113383	0.237268	0.403637	0.0165072	0.315145	0.0166824	0.097332	0.0721816	0.957248	0.24732	0.00641429	0.0543714	0.0388999	0.0181687	0.813582	0.0240406	0.0321727	0.0432459	0.00768851	0.108698	0.64472	0.0878403	0.0113169	0.152746	0.503502	0.429417	0.213737	0.224726	0.175043	0.0366315	0.0386449	0.107036	0.101375
chr06_077	6	32701485	32710086	0.000719204	0.31302	0.00311934	0.000558493	0.438353	0.000823726	0.467359	0.0517502	0.0161642	0.0405844	0.00823852	0.0144833	0.0238923	0.0203207	0.200761	0.139476	0.00341451	0.0971719	0.00772462	0.023379	0.0222204	0.657709	0.262125	0.0013155	0.0174479	0.00761751	0.00192679	0.851799	0.00658608	0.0088101	0.0142097	0.00124946	0.0383743	0.8856	0.0479763	0.000557083	0.0144037	0.51408	0.24949	0.0639358	0.101933	0.0827576	0.015838	0.0101444	0.0157865	0.0506346
chr06_078	6	32710247	32731255	0.00929292	0.0606132	0.000754317	0.000124014	0.173066	0.000391075	0.981841	0.701036	0.296986	0.00930547	0.005087	0.00858701	0.00220932	0.0373448	0.450673	0.1142	0.00366337	0.0562686	0.00169868	0.00276872	0.00196574	0.381541	0.146978	0.000548738	0.00308204	0.0136276	0.000193352	0.870623	0.0017661	0.000694113	0.000667656	0.000123639	0.00398143	0.737535	0.0265051	0.00167377	0.00798904	0.296903	0.144309	0.0194707	0.0118145	0.0123798	0.00398639	0.00195675	0.0058362	0.0197616
chr06_079	6	32732283	32734597	0.0015386	0.000856556	0.000152706	1.14564e-06	0.0726159	1.89781e-05	0.502245	0.141207	0.685153	0.000250203	0.000374644	8.6311e-05	3.56286e-05	0.000435156	0.695135	0.000756976	1.07907e-05	0.000481778	0.000506524	0.000146713	0.000147745	0.0159393	0.000318501	4.18689e-06	0.000158958	2.86028e-05	4.14345e-07	0.239373	0.000189946	9.33641e-07	2.00244e-05	1.34571e-06	1.14077e-05	0.0787411	0.00345344	9.5341e-05	1.1832e-06	0.0319598	0.0124054	6.93215e-05	5.64498e-06	6.23621e-06	8.14065e-06	6.4009e-06	1.10723e-05	0.00168047
chr06_080	6	32743274	32798005	0.334611	0.000176174	1.31536e-05	3.13106e-09	0.00693229	2.64732e-06	0.0997505	0.0712965	0.183365	0.000207035	1.06768e-05	7.24527e-07	4.22951e-06	0.00102926	0.667988	0.000138831	0.000142907	1.03438e-06	0.000739426	1.06321e-06	2.9334e-08	0.0991517	0.000631601	1.24741e-07	1.64398e-06	2.11434e-05	5.97721e-08	0.129514	4.97675e-07	4.18398e-06	2.55585e-07	2.73519e-09	3.5081e-06	0.984536	6.83187e-07	2.78433e-05	0.000342864	0.000605677	2.9065e-05	0.000246096	3.04001e-07	0.000102922	2.18973e-08	5.19446e-06	1.13144e-06	7.92771e-05
chr06_081	6	32798776	32798809	0.800748	0.00043721	0.00329832	3.67907e-06	0.0173659	0.000490793	0.151711	0.389736	0.174431	0.0196537	0.000409473	0.00173658	0.000200727	0.00314497	0.5531	1.04453e-05	0.00433232	0.00092272	0.0888396	0.00170076	0.000160693	0.0872104	0.00514546	0.000180351	0.00126088	0.000330636	0.000129988	0.227625	0.000803592	0.000826477	0.000882155	1.52604e-06	0.00065387	0.492846	0.00204843	0.00156672	0.00629557	0.314574	0.00139772	0.012591	0.000269508	0.00169856	6.79764e-06	0.000334221	2.73327e-05	0.0178445
chr06_082	6	32798923	33096673	0.396078	1.05783e-05	1.30571e-06	5.17113e-09	0.00218829	2.93954e-07	0.386864	0.674095	0.681606	0.000213777	4.24329e-05	2.17876e-06	2.21084e-07	9.70016e-05	0.872109	3.23941e-05	0.00019375	9.47182e-07	0.00156998	1.38663e-06	3.73689e-08	0.0279395	0.00168538	3.81255e-06	2.8874e-06	0.000304164	1.26909e-07	0.141441	1.618e-07	2.16494e-06	4.55366e-07	1.37057e-09	2.67657e-06	0.471258	7.99479e-06	6.10981e-05	0.00262844	0.00638021	1.16635e-05	0.000343774	7.8363e-07	0.000145303	5.03893e-08	1.06984e-07	3.74453e-07	0.000107769
chr06_083	6	33105555	33517804	0.819962	1.23218e-05	1.77063e-06	1.75167e-08	0.00782059	2.53978e-06	0.341674	0.151073	0.460948	8.47215e-06	9.93508e-06	2.59494e-06	1.71543e-06	1.88152e-05	0.852572	1.31071e-06	0.000141299	3.10009e-06	0.000563974	2.28773e-06	8.22663e-09	0.00411802	0.000183323	4.07e-06	5.56436e-06	0.000177364	1.01607e-06	0.281351	2.21341e-08	4.2631e-07	2.6358e-07	2.29458e-08	5.52946e-07	0.0214114	8.15979e-07	5.03494e-05	0.0129265	0.00847462	2.00729e-06	4.28411e-05	3.39818e-06	4.03541e-05	1.40926e-09	1.03905e-07	3.15619e-08	0.000297391
chr06_084	6	33519544	33520197	0.857501	7.00583e-05	2.1766e-08	1.4335e-08	0.0861155	1.19337e-07	0.370014	0.316274	0.102106	5.58386e-06	1.06465e-05	7.2886e-05	0.000356823	1.47541e-05	0.572688	0.000194019	2.71433e-05	0.00027779	4.22475e-05	7.06525e-07	2.2579e-08	0.0161804	8.1292e-05	7.18651e-07	3.44279e-06	6.61203e-05	1.46804e-06	0.907631	4.16048e-07	2.85206e-06	2.87004e-06	4.85144e-07	3.97878e-06	0.20775	1.77955e-06	9.75241e-07	0.000523505	0.00154042	1.69469e-07	2.19142e-06	6.60093e-06	4.12647e-05	4.64879e-09	5.26857e-07	6.04994e-08	1.47654e-05
chr06_085	6	33520299	34624566	0.82982	1.47611e-08	5.42752e-09	1.1295e-09	0.000298198	4.10129e-07	0.0597163	0.0521896	0.0205178	1.12903e-06	1.98378e-07	7.12826e-06	5.18098e-08	1.93334e-08	0.79093	6.05651e-07	9.96136e-06	0.000364999	1.2542e-05	4.53805e-09	1.66511e-10	0.00197876	3.27225e-05	6.05745e-08	1.76579e-07	2.39386e-07	7.19137e-08	0.166219	5.18732e-08	2.3874e-07	1.90004e-08	1.23284e-08	1.99409e-08	0.110826	1.97959e-07	2.39661e-07	0.00073259	0.00130161	8.08631e-10	7.28052e-08	3.71398e-09	3.68469e-06	5.14747e-11	9.37467e-09	2.39421e-09	1.1282e-05
chr06_086	6	34624663	34624994	0.397902	4.32008e-06	3.04523e-06	3.26209e-08	0.0481088	3.38717e-05	0.531898	0.0391544	0.00251554	4.87501e-06	2.8525e-06	0.000335068	4.39983e-07	1.03046e-06	0.447187	2.73359e-05	0.000192961	0.000405351	4.47601e-05	3.56193e-05	8.59333e-06	1.49783e-05	0.0389286	1.77281e-06	0.000161667	1.51752e-06	3.99523e-06	0.62267	7.33251e-06	3.05675e-05	3.08736e-05	4.70044e-07	4.48596e-05	0.00722902	3.78407e-05	8.3433e-05	0.0115507	0.249438	1.60215e-06	6.84623e-05	4.83612e-06	0.000840198	1.98516e-07	6.17781e-06	6.44444e-07	0.00849136
chr06_087	6	34625387	35860770	0.686825	2.53489e-07	2.73964e-08	2.28563e-10	0.00124457	3.62458e-08	0.170044	0.529513	0.485349	1.64123e-05	1.73714e-07	1.83811e-07	5.61119e-08	8.4591e-06	0.622406	1.35554e-05	6.10131e-05	8.20546e-07	1.7349e-06	2.29355e-08	4.28345e-08	0.00502849	2.16821e-06	1.73445e-07	2.79409e-07	7.6126e-05	7.18631e-08	0.0812423	1.01846e-10	1.70236e-08	9.2533e-09	5.64408e-11	1.72073e-08	0.0553437	3.07424e-06	8.97809e-06	0.00820342	0.0134521	2.21847e-07	1.67266e-06	1.75658e-08	0.000124097	1.35907e-09	1.4896e-09	1.74129e-08	9.4027e-06
chr06_088	6	35864569	35865057	0.52504	5.84346e-06	3.272e-09	2.01107e-11	1.20399e-05	6.23618e-10	0.127697	0.0376746	0.149306	1.60857e-06	7.52739e-09	3.7745e-09	1.86634e-09	1.87745e-06	0.65396	5.28396e-05	2.12845e-07	4.54618e-07	1.01915e-06	5.21637e-10	2.69706e-10	0.00235603	2.5055e-07	4.27261e-08	5.91473e-10	2.35497e-06	5.19983e-09	0.134488	1.44953e-11	1.1155e-10	7.55066e-10	2.10878e-11	4.48501e-09	0.00539668	3.64102e-07	7.16541e-07	0.00343894	0.000233146	3.45155e-08	1.23374e-08	7.44842e-09	9.03198e-08	1.08235e-11	6.93775e-12	2.87195e-10	5.98606e-08
chr06_089	6	35869662	39126852	0.47991	9.28108e-09	3.52671e-09	1.0531e-11	2.73135e-05	9.63569e-11	0.0508499	0.111414	0.00481106	1.57857e-05	1.08884e-07	6.91988e-09	1.18854e-08	3.94625e-09	0.886293	1.22391e-07	3.65025e-07	2.02087e-06	4.83921e-05	1.47209e-10	1.41822e-09	0.00101562	1.36638e-05	1.91335e-07	1.19205e-08	1.69583e-07	4.53231e-08	0.0906011	1.68078e-07	1.31427e-08	5.93851e-09	1.25355e-10	3.6452e-07	0.00621426	6.44836e-06	2.1911e-07	0.000281662	0.00234093	8.73317e-08	3.33759e-08	1.559e-08	3.42922e-09	4.64218e-12	5.09056e-12	4.16625e-10	1.98201e-06
chr06_090	6	39127233	39127481	0.257406	7.53831e-08	4.01187e-10	2.58167e-12	1.29855e-05	1.99044e-10	0.048108	0.0915119	0.00655612	6.14532e-07	3.62355e-08	4.90044e-09	1.11029e-07	1.2217e-06	0.855453	1.55524e-08	2.74613e-07	2.26043e-07	2.36864e-05	3.18509e-10	3.75798e-09	0.014904	1.11427e-05	1.7544e-07	2.99112e-10	1.47536e-08	7.70497e-09	0.304069	1.19441e-08	2.88428e-10	4.45075e-11	3.00344e-10	7.24635e-09	0.0506806	6.23694e-08	9.36293e-08	4.84457e-05	0.0127551	4.97881e-08	1.75805e-08	1.16959e-08	8.16596e-09	7.61703e-12	4.85524e-12	5.28672e-10	2.70008e-07
chr06_091	6	39128201	40453676	0.272653	8.2949e-08	5.09029e-09	3.53161e-10	3.49111e-06	2.78993e-08	0.0633956	0.120205	0.0112722	5.9555e-06	3.51928e-07	3.83013e-07	2.12399e-07	6.50338e-06	0.778262	2.86245e-07	1.18049e-05	6.7583e-06	0.00019092	3.62055e-08	3.75808e-08	0.00247071	1.39781e-05	1.14661e-05	1.32468e-08	4.72617e-06	3.20219e-06	0.681014	4.9354e-06	2.17978e-08	1.43488e-09	5.11141e-08	2.41733e-07	0.00344101	3.21617e-06	1.21651e-06	0.0284512	0.00498006	7.99562e-08	2.89247e-07	9.90108e-08	2.26669e-08	4.9792e-11	9.30391e-11	5.02347e-08	5.46176e-06
chr06_092	6	40457344	40467461	0.534943	3.31305e-10	3.90067e-10	2.10537e-09	2.17659e-07	2.74222e-07	0.0557755	0.0748804	5.85172e-05	1.875e-06	1.66306e-06	1.27496e-07	1.27165e-08	8.21303e-08	0.890912	1.4904e-11	2.85827e-05	0.000372824	0.00070603	2.89016e-10	4.40509e-10	1.24161e-06	2.94358e-05	1.82039e-07	3.52375e-07	1.29324e-07	2.01968e-05	0.268639	5.91322e-07	8.04861e-08	2.27767e-08	3.4708e-07	5.34994e-08	0.000426329	3.56439e-06	2.8983e-08	0.000300174	0.0142585	2.71487e-08	5.08891e-07	4.87359e-08	4.47008e-09	1.1082e-11	2.45203e-10	9.20724e-08	5.26523e-05
chr06_093	6	40473579	40477590	0.503016	3.00079e-11	1.06645e-11	2.44286e-12	1.54447e-07	1.33922e-09	0.011091	0.0154007	1.8754e-05	6.80569e-08	1.70338e-08	3.22204e-10	8.03792e-10	2.25342e-09	0.533342	5.40123e-13	7.87685e-07	2.37057e-05	3.44456e-06	5.43477e-12	6.75394e-13	7.57546e-07	1.583e-06	9.19881e-09	1.21749e-09	1.11921e-08	2.26459e-07	0.175136	4.34992e-08	3.6852e-10	4.19772e-12	8.54411e-10	2.59745e-11	0.00362526	4.11153e-08	7.55238e-11	0.00140257	0.0118354	2.21852e-10	1.49911e-09	2.82284e-10	2.90846e-10	8.87856e-16	4.07719e-12	6.00997e-10	2.18214e-06
chr06_094	6	40478477	43146174	0.55982	3.22384e-11	3.71384e-15	1.16818e-14	1.67718e-09	1.26407e-12	0.00126364	0.00112163	2.85154e-05	8.24253e-08	4.62951e-09	7.50866e-11	4.2453e-08	1.37956e-09	0.0785304	1.44308e-09	3.30547e-07	5.32652e-10	8.85716e-06	4.6462e-15	3.02079e-13	7.5938e-06	5.88089e-08	2.30867e-10	2.97106e-12	4.71602e-09	6.65794e-09	0.19756	8.70525e-11	5.91757e-11	3.88762e-11	1.83405e-12	5.87523e-12	0.00255114	6.89581e-08	2.35454e-11	0.000109997	0.000450863	1.29261e-14	1.16957e-11	1.1209e-11	1.33652e-10	4.78026e-16	1.01526e-15	1.91119e-11	2.48823e-08
chr06_095	6	43146570	43147067	0.88117	5.64548e-08	8.90716e-11	4.01798e-12	4.8169e-07	1.17544e-07	0.0106027	0.0232047	0.0126546	1.41519e-07	3.40561e-08	3.14954e-09	9.57538e-07	3.24132e-06	0.0977415	1.49082e-07	2.79511e-06	1.00888e-07	1.51478e-05	4.12632e-11	6.90907e-08	0.011544	3.63383e-06	4.09411e-09	4.66585e-11	6.74127e-08	1.87638e-08	0.117781	1.12002e-08	4.83231e-10	5.68728e-11	3.78972e-11	2.93971e-10	0.00341929	1.82957e-06	1.18924e-06	0.000331225	0.00114471	6.58484e-10	1.79078e-09	1.25474e-08	8.81968e-08	9.10737e-12	5.06084e-13	4.69176e-10	8.06487e-07
chr06_096	6	43147625	43365064	0.693121	3.15006e-09	5.9002e-11	2.8624e-12	1.92661e-07	7.77192e-08	0.00579279	0.00279592	0.00046984	1.92095e-07	8.49266e-08	6.33514e-09	1.77609e-06	5.85212e-07	0.0418164	3.36262e-08	2.36694e-06	1.41586e-07	0.000175977	2.00755e-12	7.92346e-09	6.17364e-05	1.27929e-06	3.63561e-09	2.4873e-10	5.57849e-07	3.02491e-07	0.463378	7.25594e-09	1.32897e-09	7.49499e-10	6.37336e-10	2.72083e-09	0.000238077	2.47543e-07	2.48306e-08	0.00135478	0.00878897	1.01261e-11	1.56774e-09	1.05458e-09	1.70572e-09	3.27409e-13	1.07916e-13	7.49285e-10	1.08573e-06
chr06_097	6	43365212	44968645	0.647356	3.21925e-13	1.20577e-14	4.63434e-15	1.55457e-09	8.82429e-10	0.000624979	0.00112077	1.17806e-05	5.79135e-10	3.6945e-09	2.45177e-11	5.81387e-09	1.87152e-09	0.0369779	2.58557e-09	3.98697e-08	9.47652e-07	9.36e-06	7.63614e-16	4.89226e-13	1.83663e-05	2.02564e-08	2.45602e-10	3.8189e-13	2.41887e-08	1.03862e-09	0.687703	7.16983e-10	2.95222e-11	3.067e-12	2.55294e-10	2.09458e-12	0.0019169	9.34167e-09	1.58814e-12	4.14711e-06	0.00183832	7.98647e-17	1.75909e-12	1.78296e-12	4.18794e-11	5.84639e-18	2.6209e-15	6.52602e-11	4.24353e-09
chr06_098	6	44968862	45605528	0.231781	5.50258e-10	6.62553e-14	3.83734e-15	1.19362e-10	9.74621e-11	0.000140428	0.0187692	0.0266322	8.4048e-09	5.13729e-10	4.04966e-13	5.66444e-07	9.35253e-06	0.105763	1.33889e-06	1.10153e-08	2.8074e-10	2.43313e-07	3.14092e-14	1.57219e-13	0.00183519	1.73935e-11	1.24412e-10	3.46322e-14	2.14337e-06	6.84619e-11	0.484924	3.2944e-11	2.26367e-12	1.25906e-12	1.31498e-13	2.40209e-12	0.0256414	2.58221e-09	2.91668e-11	4.22304e-06	2.19954e-06	4.21899e-14	3.54778e-10	4.04418e-10	4.29616e-10	6.4782e-15	8.15789e-16	1.03348e-10	9.03325e-11
chr06_099	6	45606250	45644337	0.461349	5.48646e-12	5.43014e-16	2.58403e-18	2.81506e-10	4.73629e-13	7.09447e-05	0.00708388	0.00275832	1.02662e-10	7.67416e-12	2.8925e-16	3.03697e-08	1.36273e-08	0.031158	1.65973e-10	7.47274e-09	3.81605e-13	5.86272e-08	3.03061e-17	1.73674e-14	0.000141069	1.23264e-11	1.17435e-12	1.96679e-15	7.58028e-08	6.74415e-13	0.553643	9.79546e-13	2.55319e-13	2.92165e-14	1.87484e-17	3.61158e-15	0.0477882	2.26791e-10	2.41724e-14	1.83544e-06	5.56666e-06	8.71398e-17	3.82902e-12	3.04473e-13	1.40582e-12	1.03656e-18	1.68209e-18	2.12234e-14	1.8965e-11
chr06_100	6	45644574	47033796	0.30519	1.47413e-11	5.75929e-15	1.90308e-17	4.65208e-10	7.19065e-12	6.59924e-05	0.00760751	0.00331695	2.63279e-10	4.03853e-11	2.47296e-15	1.13303e-08	2.99976e-07	0.0387729	3.60789e-09	1.29264e-08	1.41038e-10	5.87082e-07	3.15637e-16	2.95463e-15	0.000277471	6.36172e-11	2.06049e-12	1.48295e-13	1.24732e-06	3.6564e-12	0.406885	1.35195e-11	1.74773e-13	1.24185e-13	9.66752e-15	1.07717e-13	0.058179	5.755e-10	2.44724e-12	3.1308e-06	5.56816e-05	2.83108e-15	1.2185e-10	2.90223e-12	7.45406e-12	6.29974e-17	1.67422e-16	9.42037e-12	2.84795e-10
chr06_101	6	47035729	47035780	0.982491	7.34327e-10	4.57402e-10	6.38156e-13	2.41124e-08	3.86188e-09	0.0002482	0.0127184	0.00895966	2.85362e-06	1.32166e-07	1.912e-11	6.9765e-06	1.46371e-05	0.177768	3.37099e-08	1.33573e-05	3.03032e-09	2.97265e-05	2.69586e-12	3.38037e-11	0.0021065	4.01343e-09	7.20426e-09	9.18197e-10	2.56355e-05	1.52027e-08	0.264147	2.12645e-08	5.43428e-10	1.54927e-09	1.01252e-11	1.63082e-10	0.169818	2.89746e-06	1.34547e-08	9.99153e-05	0.000747098	4.27977e-10	5.45907e-08	2.57143e-10	3.84286e-08	6.36492e-13	7.99819e-13	2.00878e-08	4.8379e-07
chr06_102	6	47037994	49038824	0.611366	1.87877e-09	5.6097e-12	1.17571e-15	1.5403e-07	1.16571e-11	0.00549862	0.019596	0.0185884	9.8329e-08	2.12821e-09	3.14707e-13	1.93606e-05	6.38633e-06	0.263925	1.13023e-09	1.06441e-07	2.79509e-09	2.07674e-06	3.96097e-12	1.06092e-14	0.0108124	2.94799e-09	1.9403e-10	2.42131e-12	6.49817e-06	3.38833e-09	0.101138	2.21531e-10	3.91179e-12	1.46582e-11	5.83278e-13	2.2143e-13	0.113257	1.86462e-08	2.51244e-09	0.000155444	0.000119499	3.97391e-11	1.39539e-09	1.98251e-09	4.23159e-09	1.91444e-13	4.07478e-14	4.7391e-10	4.33661e-09
chr06_103	6	49039689	51000687	0.229195	8.14877e-06	6.89922e-09	5.14236e-12	8.07348e-05	1.99677e-09	0.00755338	0.0874262	0.0827314	5.11632e-06	4.04403e-09	9.31773e-11	1.54474e-05	0.000127548	0.470244	4.06002e-08	5.84308e-07	8.90317e-05	6.94759e-05	1.86393e-08	9.86814e-10	0.0380465	3.3522e-08	1.10384e-07	3.93916e-10	7.57054e-05	2.97943e-07	0.15574	9.96878e-08	7.8699e-11	5.39304e-09	1.79492e-10	7.58895e-09	0.0143268	5.09453e-06	7.46147e-06	0.0029515	2.61522e-06	7.45089e-07	2.68866e-07	5.61937e-07	4.74062e-07	6.51504e-10	1.4391e-10	9.35483e-07	1.28838e-07
chr06_104	6	51001211	52731480	0.785368	1.55279e-07	1.14382e-12	4.85396e-17	6.13004e-07	1.0503e-11	0.00518289	0.0017682	0.00997949	1.45524e-08	2.17691e-11	7.85971e-14	5.68588e-09	5.00354e-08	0.187325	7.24839e-12	1.97693e-10	7.23194e-09	1.98941e-09	1.06536e-11	6.89553e-13	0.00186909	1.42027e-09	1.66015e-10	1.83046e-12	1.86036e-06	1.92842e-10	0.333234	1.28907e-09	6.00509e-15	3.98845e-13	8.93114e-16	1.99291e-12	0.0855814	3.92418e-07	4.14912e-10	0.000317897	3.09355e-07	1.36197e-08	5.87428e-12	5.93126e-11	1.31293e-09	2.13318e-14	6.44281e-16	1.00582e-11	8.33228e-09
chr06_105	6	52731987	52734228	0.925403	1.53694e-13	6.27923e-16	1.15354e-20	8.51796e-08	1.49787e-13	7.52784e-07	9.11315e-05	6.08371e-08	1.23339e-08	1.00608e-12	2.47703e-14	6.90627e-08	1.23102e-10	0.216388	1.15517e-14	8.90285e-11	3.73192e-11	1.50311e-08	5.9739e-16	6.27567e-17	3.90665e-05	3.17619e-13	6.30902e-13	2.468e-14	4.11794e-09	1.02532e-11	0.0585965	1.6222e-11	7.22622e-16	7.30981e-17	6.76173e-17	7.18214e-15	0.166826	1.68877e-10	1.86336e-13	1.65287e-06	3.69552e-07	5.38516e-13	1.52776e-13	3.35539e-12	6.62912e-10	2.48875e-18	7.45614e-19	1.55497e-12	1.45627e-09
chr06_106	6	52734531	53972482	0.728733	1.48529e-11	9.31306e-15	6.77767e-21	5.29239e-08	7.66889e-13	5.26671e-05	0.000289848	0.000660762	2.99783e-09	2.41352e-13	2.29256e-13	3.49844e-10	7.39872e-09	0.416598	5.6774e-13	9.2997e-10	1.58345e-09	1.67561e-09	6.35176e-15	4.65574e-15	0.000272549	3.62841e-11	1.82605e-12	8.54449e-13	5.22753e-08	1.07521e-11	0.0792552	9.6777e-12	3.98729e-15	3.6717e-16	1.7742e-16	3.63719e-14	0.0258045	5.53234e-09	8.75257e-11	6.92852e-05	1.35948e-07	3.81962e-11	8.04053e-13	1.60773e-11	1.743e-09	1.98904e-17	1.97241e-16	8.06534e-11	5.10083e-09
chr06_107	6	53975266	54033164	0.443467	1.39946e-08	3.02458e-14	3.3612e-18	5.86855e-07	1.49771e-10	0.000117367	0.000799478	0.0121519	2.40033e-08	1.46785e-12	1.54964e-12	6.71895e-10	4.69579e-07	0.288853	5.9258e-10	3.91696e-09	1.98963e-09	2.84592e-10	7.19541e-13	5.26646e-14	0.00216625	7.95554e-10	6.6976e-11	4.69741e-12	7.31735e-06	6.47746e-11	0.0244748	1.08647e-11	2.2106e-15	2.20169e-13	2.63814e-15	1.01322e-11	0.0292155	1.48504e-07	1.12386e-08	0.000745827	4.67329e-10	2.06525e-09	4.5879e-11	8.2906e-11	2.58313e-08	2.28504e-14	3.24624e-14	3.40886e-10	1.49413e-08
chr06_108	6	54039027	54039111	0.578815	2.81896e-06	4.75767e-08	7.1506e-08	6.09638e-05	9.01385e-07	0.00528606	0.0700503	0.00552993	9.41755e-05	8.67695e-07	7.58456e-06	1.71072e-06	8.30577e-05	0.595816	2.54222e-05	0.000143836	0.000598014	6.10975e-05	3.0079e-06	8.09875e-08	0.0292255	5.27348e-05	0.000102652	1.08433e-06	0.00422097	2.11041e-05	0.536567	9.00204e-06	2.4239e-07	1.30121e-05	3.06589e-08	5.53457e-06	0.162044	0.00107604	1.37262e-05	0.00771057	0.000605696	1.01317e-05	1.01879e-05	3.16e-06	0.000900877	1.61151e-06	9.06473e-08	1.58143e-05	0.000173212
chr06_109	6	54039190	54039815	0.708521	0.0111139	4.56019e-05	0.00279003	6.51376e-05	0.0112977	0.123706	0.116765	0.173989	0.0041047	0.00601071	2.28476e-05	0.00163606	0.00463883	0.425936	0.561697	0.00789288	0.0134818	0.0421929	0.00607905	0.00335662	0.0853107	0.00240482	0.066416	0.0136901	0.0332732	0.00174228	0.847607	0.00854275	0.000237591	0.0378789	0.00356361	0.000383958	0.383397	0.0186691	0.000947925	0.0795788	0.0067618	0.00208186	0.00101072	0.00343344	0.00357498	0.0188375	0.00195968	0.0011158	0.0293834
chr06_110	6	54043308	54953645	0.412837	1.50041e-06	1.74841e-14	5.71973e-16	3.88715e-06	6.99132e-12	0.0143939	0.0167164	0.0720562	1.00521e-07	6.3591e-12	2.84971e-12	2.41063e-08	1.00333e-05	0.142957	1.93544e-08	1.64326e-08	4.10289e-09	2.35678e-10	3.82317e-12	2.07935e-14	0.00701308	2.92412e-10	2.14594e-11	9.04548e-14	2.3517e-05	1.88019e-10	0.125002	2.16481e-11	8.23149e-16	2.60766e-13	5.01437e-15	7.54447e-12	0.0321201	7.16056e-07	8.54703e-08	8.03728e-05	2.24149e-09	1.6295e-09	2.09805e-10	2.90196e-09	7.5436e-07	1.16476e-12	9.82841e-14	4.50532e-08	2.96573e-10
chr06_111	6	54956415	57002733	0.741948	1.40033e-05	3.1237e-13	5.72111e-15	1.69213e-06	2.3171e-10	0.024933	0.00103525	0.19231	1.98386e-07	5.35321e-11	6.4566e-12	1.04185e-05	0.00136791	0.00623439	1.19915e-07	6.74452e-08	3.94873e-10	1.57335e-09	6.60543e-11	1.38056e-11	0.133416	1.0395e-09	3.02853e-12	4.67224e-14	9.11973e-05	5.85389e-10	0.133044	3.0125e-10	5.24335e-14	6.18587e-12	3.18848e-15	8.71372e-11	0.364128	1.68331e-06	2.0678e-06	0.0008043	9.2873e-10	3.33962e-08	2.26808e-08	4.41874e-09	4.64343e-06	3.17727e-12	3.73573e-13	1.62127e-08	1.90165e-10
chr06_112	6	57005993	57006009	0.933349	0.00247547	0.000111113	1.92306e-07	0.0202063	4.58644e-06	0.210358	0.209498	0.541545	0.00253181	1.55589e-05	0.00104232	0.0592629	0.138112	0.425466	1.34685e-05	0.000915338	0.000121611	1.22878e-06	0.000171538	0.000231266	0.924526	0.00010906	0.000358427	2.47018e-05	0.00939479	0.000290867	0.582966	0.000437627	3.8704e-06	3.039e-05	2.08598e-08	0.000258119	0.664524	0.100359	0.0252438	0.0509581	1.9635e-06	0.00946107	0.00224782	0.00152133	0.000972054	1.31564e-05	5.25679e-05	0.00449737	0.000276828
chr06_113	6	57007950	57407269	0.585751	2.30296e-07	1.8011e-13	7.69145e-17	2.5165e-06	6.37215e-12	0.0039538	1.036e-05	0.0245861	1.52896e-08	3.44056e-12	1.08653e-11	8.83644e-06	7.90892e-05	0.0470927	8.68199e-08	5.04617e-08	2.14459e-11	3.82046e-09	3.73926e-12	1.71894e-12	0.068197	3.02552e-11	1.76182e-11	3.50363e-13	1.39982e-06	1.13168e-10	0.0731753	4.08578e-10	1.12425e-15	7.54053e-13	5.73317e-18	1.10635e-11	0.293353	1.03999e-06	1.49396e-07	9.9942e-05	1.48518e-10	1.65347e-09	6.51085e-09	1.28125e-09	1.78441e-06	8.49028e-14	1.61817e-13	5.93309e-09	5.41269e-09
chr06_114	6	57416955	57725180	0.703665	2.10747e-05	7.24848e-13	5.37066e-09	1.61132e-06	1.44057e-06	0.0007876	0.00639764	0.0584751	5.46184e-05	1.19806e-07	1.07193e-06	6.67659e-06	0.00186902	0.351385	0.00454538	3.30307e-05	8.43886e-07	8.67358e-07	5.45683e-07	5.84244e-08	0.592377	1.89809e-05	3.59287e-07	1.33412e-06	0.000165217	1.31295e-06	0.0987204	7.9385e-09	2.90363e-09	2.43108e-06	1.54822e-09	6.18295e-08	0.406579	0.000268571	1.12061e-05	0.0211443	3.87918e-09	4.20061e-05	5.924e-05	3.12949e-05	0.000454205	8.09814e-07	6.41362e-08	1.637e-05	3.9247e-05
chr06_115	6	57736168	58190911	0.974793	0.00475089	1.27465e-15	1.33693e-09	2.4349e-07	3.18078e-06	0.0361933	0.210104	0.155007	7.46845e-05	2.83031e-07	1.2211e-05	3.1085e-06	0.00470966	0.957962	0.0176186	1.60763e-05	5.72275e-07	7.61337e-07	3.6837e-07	1.65052e-08	0.985389	4.7925e-06	1.77546e-07	9.11322e-08	0.000175281	2.00844e-07	0.0551545	4.02844e-11	2.62315e-09	1.54523e-07	1.37681e-10	1.0566e-07	0.567692	4.38073e-05	0.000134129	0.0993743	3.43893e-09	0.000329262	7.17099e-06	0.000111216	0.00028854	1.66028e-06	2.11485e-08	4.7258e-06	1.71033e-06
chr06_116	6	58248260	58885344	0.792748	5.74699e-06	2.1421e-10	4.66535e-12	0.000138397	4.31121e-07	0.00141325	0.00869819	0.0095117	1.17022e-05	3.7128e-09	1.73215e-06	1.8579e-06	0.00199334	0.19161	4.94687e-05	7.65763e-06	2.58028e-06	2.86338e-07	6.4113e-08	3.55388e-11	0.136569	2.9367e-07	5.87455e-09	4.92813e-08	2.63021e-05	3.92656e-08	0.312688	8.39175e-08	2.64553e-09	1.45981e-07	5.53573e-10	1.78918e-08	0.357752	3.14584e-05	9.98284e-07	0.00152827	2.50736e-07	2.08835e-05	1.55264e-06	4.0768e-07	2.76495e-05	1.44065e-08	5.08819e-09	2.58097e-06	4.89299e-06
chr06_117	6	61944400	62171442	0.597301	0.000922965	5.22401e-18	4.85708e-09	7.43153e-08	4.57499e-07	0.00191617	0.0523567	0.0546268	0.000120087	9.20864e-07	6.07117e-07	2.7675e-06	0.000238688	0.885485	0.022946	6.47953e-05	3.34296e-08	1.06314e-05	3.07655e-07	2.46119e-09	0.550703	2.38756e-07	2.19171e-07	2.06072e-09	1.78255e-05	3.41428e-07	0.0440418	1.1304e-09	8.53891e-09	3.98653e-08	5.50361e-11	7.30508e-08	0.608475	7.65244e-06	9.7929e-06	0.00389673	3.11097e-11	4.02062e-05	1.17053e-06	2.85873e-06	0.000315904	1.84022e-08	3.11652e-08	7.84149e-07	2.04321e-07
chr06_118	6	62176643	62181322	0.532945	0.00288743	4.86267e-10	3.58351e-06	1.15246e-06	0.000105534	0.0013391	0.0664722	0.0887379	0.00653482	0.000218572	4.41582e-07	0.000797373	0.0121478	0.819792	0.2111	0.00748044	7.75701e-07	1.62537e-06	4.37718e-05	1.46403e-06	0.979863	4.56128e-05	3.45347e-05	1.32853e-06	0.000708416	9.25017e-05	0.0147058	2.60112e-05	7.30531e-06	8.58356e-06	8.70619e-09	5.99096e-07	0.891023	0.000690015	0.000479446	0.0197089	2.63258e-09	0.000186159	0.000173459	0.000273502	0.0318459	1.30634e-05	7.39844e-06	0.000452318	7.21699e-05
chr06_119	6	62264228	62264678	0.640775	0.00826535	1.30208e-05	0.000549783	4.61961e-05	0.00583802	0.0304275	0.0735135	0.285271	0.126878	0.00744007	0.000283192	0.00961183	0.125061	0.764088	0.176546	0.25794	0.00118536	0.000224745	0.000511352	0.000423605	0.954988	0.0034099	0.000468385	0.000512182	0.0102386	0.020613	0.00825248	0.00819069	0.0011274	0.00124375	1.12911e-05	0.000305887	0.75454	0.0112224	0.0139725	0.138088	3.06741e-06	0.014534	0.027965	0.00677777	0.314344	0.000498018	0.000352013	0.0143349	0.0058852
chr06_120	6	62292492	62292497	0.806322	0.0486345	0.00243282	0.00165054	0.000209403	0.0408053	0.119132	0.133817	0.0230351	0.282357	0.0491324	0.00289107	0.00937514	0.248041	0.144984	0.153933	0.277241	0.00328038	0.00193166	0.0057219	0.00333462	0.836076	0.00438763	0.018697	0.00594808	0.155483	0.0404477	0.00357962	0.0515411	0.00262647	0.0154717	8.14223e-05	0.000703455	0.468931	0.0349582	0.0232882	0.319641	3.07241e-05	0.0220061	0.0801452	0.00423987	0.632585	0.00690152	0.00102212	0.0767318	0.0129625
chr06_121	6	62294926	62298966	0.983984	0.000980516	1.52174e-07	1.34708e-05	1.50385e-08	0.00329217	0.231711	0.0311303	6.64371e-05	0.00804266	0.00646338	1.52552e-05	0.00192869	0.00882535	0.830728	0.078643	0.0126555	6.08086e-05	3.10446e-05	1.12283e-05	1.25484e-06	0.214275	5.72874e-05	0.000121065	1.1136e-05	0.0123109	0.000667062	0.000960771	4.1724e-05	3.53704e-05	7.34875e-05	7.80451e-07	9.82461e-06	0.466387	8.17065e-05	0.000287631	0.0115597	1.46888e-08	6.37101e-05	0.00108747	3.58295e-06	0.0956381	6.89026e-06	1.91926e-05	0.000179517	0.000192725
[truncated: 2,219 more rows]
[truncated: 8 more columns]
