# Supplementary material for: Genome co-amplification upregulates a mitotic gene network activity that predicts outcome and response to mitotic protein inhibitors in breast cancer
Source: Breast Cancer Res. 2016 Jul 1;18:70. doi: 10.1186/s13058-016-0728-y (PMC4930593; doi:10.1186/s13058-016-0728-y)
Supplement: Additional file 5: Table S6. — List of ChIP-sequencing datasets evaluating MYC, FOXM1, ZEB1, and SOX9 binding in diverse cell lines and the corresponding GEO Accession IDs. (XLSX 9 kb) [file 13058_2016_728_MOESM4_ESM.xlsx]

## Sheet: Sheet1
GEO Accession	Cell type
GSE32465	GM12878
GSE32465	HepG2
GSE48448	LoVo CRC
GSE38170	U2OS
GSE40766	MCF7
GSE40762	MDA-MB-231
GSE32465	MCF7
GSE19547	K562
GSE30399	GM12878
GSE32883	ES
GSE32883	H1
GSE32884	HelaS3
GSE32885	HepG2
GSE32886	HUVEC
GSE32887	K562
GSE32888	NHEK
GSE32889	MCF7
GSE32890	FB8470
GSE32891	FB0167P
GSE32892	H54
GSE42958	HEK293T
GSE49402	LoVo
GSE36570	BJ
GSE36354	MM1S
GSE36570	BJ
GSE36354	P493-6
GSE36355	U87
GSE36356	H2171
GSE36357	H128
GSE45201	MDA-MB-453
GSE51234	LoVo
GSE51234	GP5d
GSE51290	LoVo
GSE17917	H1
GSE17917	A549
GSE44672	HeLa
GSE44673	U2OS
GSE44674	P493-6
