# Supplementary material for: Genome co-amplification upregulates a mitotic gene network activity that predicts outcome and response to mitotic protein inhibitors in breast cancer
Source: Breast Cancer Res. 2016 Jul 1;18:70. doi: 10.1186/s13058-016-0728-y (PMC4930593; doi:10.1186/s13058-016-0728-y)
Supplement: Additional file 6: Table S7. — Cellular response of inhibitors in different doses after 72 hours of treatment. (XLSX 70 kb) [file 13058_2016_728_MOESM5_ESM.xlsx]

## Sheet: Sheet1
Au565					SKBR3					BT474					MCF12A					HCC1143					SUM185PE					MDAMB453					MDAMB415					HCC1419					184B5
	GSK2(PLKi)					GSK2(PLKi)					GSK2(PLKi)					GSK2(PLKi)					GSK2(PLKi)					GSK2(PLKi)					GSK2(PLKi)					GSK2(PLKi)					GSK2(PLKi)					GSK1(PLKi)
[DRUG] (M)	#1	#2	#3		[DRUG] (M)	#1	#2	#3		[DRUG] (M)	#1	#2	#3		[DRUG] (M)	#1	#2	#3		[DRUG] (M)	#1	#2	#3		[DRUG] (M)	#1	#2	#3		[DRUG] (M)	#1	#2	#3		[DRUG] (M)	#1	#2	#3		[DRUG] (M)	#1	#2	#3		[DRUG] (M)	#1	#2	#3
3.33333e-05	25	40	2		3.33333e-05	141	57	-19		3.33333e-05	66.5	66.5	-34.5		3.33333e-05	118	95	-42		3.33333e-05	1014	703	611		3.33333e-05	954	47	-31		3.33333e-05	1444.5	612.5	-9.5		3.33333e-05	40	25	-33		3.33333e-05	1549.5	623.5	-3.5		3.33333e-05	79	78	-49
6.66667e-06	3414	3087	3600		6.66667e-06	3811	3303	3643		6.66667e-06	4925.5	5319.5	5068.5		6.66667e-06	6706	5652	7136		6.66667e-06	2693	1252	2932		6.66667e-06	3719	3623	1803		6.66667e-06	3827.5	3760.5	3566.5		6.66667e-06	2136	1876	1518		6.66667e-06	5843.5	4698.5	4976.5		6.66667e-06	5011	4977	5048
1.33333e-06	2049	1640	1706		1.33333e-06	3846	3852	4041		1.33333e-06	5709.5	5542.5	6427.5		1.33333e-06	6074	5937	6326		1.33333e-06	2442	2765	3534		1.33333e-06	4548	4517	4980		1.33333e-06	2810.5	3259.5	3422.5		1.33333e-06	2393	2540	2772		1.33333e-06	5885.5	5620.5	7067.5		1.33333e-06	4118	4686	4753
2.66667e-07	963	825	1050		2.66667e-07	3717	3231	2514		2.66667e-07	5825.5	5543.5	4704.5		2.66667e-07	6805	6461	5930		2.66667e-07	4154	2210	3217		2.66667e-07	5482	4781	4340		2.66667e-07	2755.5	2834.5	2515.5		2.66667e-07	2184	2049	2152		2.66667e-07	6246.5	4769.5	5196.5		2.66667e-07	4306	4468	3587
5.33333e-08	634	700	636		5.33333e-08	1736	1981	1373		5.33333e-08	3180.5	3125.5	3375.5		5.33333e-08	8519	8456	5985		5.33333e-08	3673	3484	2792		5.33333e-08	5354	4881	3959		5.33333e-08	2566.5	2516.5	2270.5		5.33333e-08	1632	1753	1590		5.33333e-08	5281.5	6149.5	4548.5		5.33333e-08	4608	4527	4494
1.06667e-08	4736	5644	4204		1.06667e-08	6353	4824	3391		1.06667e-08	5304.5	5487.5	4619.5		1.06667e-08	11305	11429	10631		1.06667e-08	4235	4241	3564		1.06667e-08	5002	5009	4457		1.06667e-08	3972.5	4358.5	3204.5		1.06667e-08	2055	2315	2273		1.06667e-08	6292.5	6011.5	5303.5		1.06667e-08	7924	7997	7976
2.13333e-09	5553	6112	6302		2.13333e-09	4641	5296	5840		2.13333e-09	5792.5	6416.5	6356.5		2.13333e-09	8931	11932	11420		2.13333e-09	5099	5612	5229		2.13333e-09	5309	7456	6171		2.13333e-09	5130.5	5649.5	6440.5		2.13333e-09	3146	3248	3582		2.13333e-09	4795.5	5673.5	6344.5		2.13333e-09	6762	7633	7869
4.26667e-10	6416	6270	6155		4.26667e-10	5113	5953	5122		4.26667e-10	5675.5	6509.5	5727.5		4.26667e-10	11556	12109	11815		4.26667e-10	4640	4416	4750		4.26667e-10	6798	6875	6557		4.26667e-10	5572.5	6501.5	5564.5		4.26667e-10	3302	3226	3249		4.26667e-10	5757.5	5944.5	6419.5		4.26667e-10	7517	7461	7625
8.53333e-11	5948	6954	7656		8.53333e-11	5056	4904	4074		8.53333e-11	6214.5	5631.5	5683.5		8.53333e-11	10970	11154	10873		8.53333e-11	5339	4495	4807		8.53333e-11	6115	5927	5772		8.53333e-11	6130.5	6146.5	4854.5		8.53333e-11	3523	3315	3024		8.53333e-11	5264.5	6156.5	5570.5		8.53333e-11	7762	7977	7378
	GSK-AUR1					GSK-AUR1					GSK-AUR1					GSK-AUR1					GSK-AUR1					GSK-AUR1					GSK-AUR1					GSK-AUR1					GSK-AUR1					GSK-AUR1
	#1	#2	#3			#1	#2	#3			#1	#2	#3			#1	#2	#3			#1	#2	#3			#1	#2	#3			#1	#2	#3			#1	#2	#3			#1	#2	#3			#1	#2	#3
3.33333e-05	710	745	817		3.33333e-05	1265	1422	1653		3.33333e-05	167.5	275.5	342.5		3.33333e-05	1316	1192	1832		3.33333e-05	406	449	515		3.33333e-05	49	54	135		3.33333e-05	82.5	72.5	266.5		3.33333e-05	135	164	294		3.33333e-05	2712.5	2916.5	3908.5		3.33333e-05	1008	1359	1615
6.66667e-06	3520	4015	3345		6.66667e-06	3549	2473	3078		6.66667e-06	3918.5	3882.5	4531.5		6.66667e-06	6985	6546	7259		6.66667e-06	3516	3086	3426		6.66667e-06	1904	1750	2114		6.66667e-06	3829.5	3649.5	4052.5		6.66667e-06	1957	1834	1945		6.66667e-06	5133.5	4761.5	4693.5		6.66667e-06	3294	2946	3330
1.33333e-06	6346	5183	5806		1.33333e-06	4891	4695	4856		1.33333e-06	5831.5	5469.5	5205.5		1.33333e-06	9796	8978	7952		1.33333e-06	3908	3952	3765		1.33333e-06	4523	4353	3681		1.33333e-06	4700.5	4618.5	4012.5		1.33333e-06	2797	2594	2572		1.33333e-06	5712.5	5660.5	5875.5		1.33333e-06	5358	4841	5095
2.66667e-07	4922	5499	4760		2.66667e-07	5209	4676	4184		2.66667e-07	4968.5	6156.5	5906.5		2.66667e-07	8437	9806	7652		2.66667e-07	4294	4551	3772		2.66667e-07	4685	7596	5491		2.66667e-07	4673.5	4844.5	4696.5		2.66667e-07	2405	2735	2492		2.66667e-07	5067.5	6205.5	4754.5		2.66667e-07	5857	6154	5803
5.33333e-08	5286	5127	4799		5.33333e-08	4670	6060	5059		5.33333e-08	5810.5	5507.5	5635.5		5.33333e-08	8345	9187	9038		5.33333e-08	4131	4572	4316		5.33333e-08	6080	6867	6126		5.33333e-08	5159.5	5056.5	4825.5		5.33333e-08	2651	2798	2377		5.33333e-08	5751.5	6651.5	5530.5		5.33333e-08	6196	6408	6231
1.06667e-08	5944	5545	5505		1.06667e-08	5715	4483	4392		1.06667e-08	5498.5	5892.5	4493.5		1.06667e-08	10480	8507	8509		1.06667e-08	4936	3865	4795		1.06667e-08	6965	5749	5779		1.06667e-08	5805.5	5064.5	4512.5		1.06667e-08	3412	2697	2736		1.06667e-08	5458.5	5069.5	5420.5		1.06667e-08	7196	6584	6175
2.13333e-09	6575	5905	7143		2.13333e-09	5921	4823	5076		2.13333e-09	5607.5	5667.5	5678.5		2.13333e-09	11310	11174	10898		2.13333e-09	4856	5230	4571		2.13333e-09	6569	6578	6223		2.13333e-09	5921.5	5528.5	6246.5		2.13333e-09	3299	3166	3239		2.13333e-09	6266.5	5909.5	5923.5		2.13333e-09	7539	7521	7820
4.26667e-10	6054	5678	7125		4.26667e-10	4902	4030	4317		4.26667e-10	5628.5	5462.5	5174.5		4.26667e-10	12619	7826	11287		4.26667e-10	5040	4879	4326		4.26667e-10	7137	5487	5123		4.26667e-10	5852.5	5000.5	5286.5		4.26667e-10	3376	3016	2948		4.26667e-10	6425.5	5072.5	5437.5		4.26667e-10	7552	7167	7139
8.53333e-11	5919	6273	5768		8.53333e-11	5420	4741	5829		8.53333e-11	5404.5	5694.5	5494.5		8.53333e-11	10475	10577	10954		8.53333e-11	4916	4910	4658		8.53333e-11	5800	5735	5907		8.53333e-11	6116.5	5746.5	6152.5		8.53333e-11	3134	3108	3012		8.53333e-11	5424.5	5860.5	5351.5		8.53333e-11	7563	7650	7524
	GSK3(CENPEi)					GSK3(CENPEi)					GSK3(CENPEi)					GSK3(CENPEi)					GSK3(CENPEi)					GSK3(CENPEi)					GSK3(CENPEi)					GSK3(CENPEi)					GSK3(CENPEi)					GSK3(CENPEi)
	#1	#2	#3			#1	#2	#3			#1	#2	#3			#1	#2	#3			#1	#2	#3			#1	#2	#3			#1	#2	#3			#1	#2	#3			#1	#2	#3			#1	#2	#3
3.33333e-05	218	84	158		3.33333e-05	502	481	954		3.33333e-05	95.5	-0.5	119.5		3.33333e-05	292	50	392		3.33333e-05	2103	1817	2299		3.33333e-05	910	733	1697		3.33333e-05	3463.5	2686.5	3530.5		3.33333e-05	704	426	1006		3.33333e-05	3379.5	2336.5	4672.5		3.33333e-05	1446	527	1850
6.66667e-06	1816	2095	2296		6.66667e-06	1805	2577	2078		6.66667e-06	3343.5	3705.5	4007.5		6.66667e-06	5883	6662	6502		6.66667e-06	2717	3025	3432		6.66667e-06	4334	4349	4599		6.66667e-06	3616.5	3631.5	3967.5		6.66667e-06	1621	1773	1909		6.66667e-06	4057.5	4962.5	5366.5		6.66667e-06	5748	5727	5992
1.33333e-06	886	1393	867		1.33333e-06	2207	1567	1988		1.33333e-06	4971.5	3716.5	4275.5		1.33333e-06	7933	6575	6568		1.33333e-06	2995	2526	3779		1.33333e-06	5359	4073	4359		1.33333e-06	3030.5	2820.5	2992.5		1.33333e-06	1901	1743	1910		1.33333e-06	4677.5	4704.5	5130.5		1.33333e-06	5855	4505	5979
2.66667e-07	667	864	751		2.66667e-07	1443	2139	1765		2.66667e-07	4309.5	5106.5	4521.5		2.66667e-07	6463	6845	6523		2.66667e-07	2797	3454	3415		2.66667e-07	4606	5238	4358		2.66667e-07	1953.5	2297.5	2319.5		2.66667e-07	1590	1927	1772		2.66667e-07	4396.5	5760.5	4916.5		2.66667e-07	5948	6053	5742
5.33333e-08	1490	1376	1645		5.33333e-08	2830	2666	2764		5.33333e-08	4481.5	5233.5	5782.5		5.33333e-08	6600	6588	7493		5.33333e-08	4066	3524	3492		5.33333e-08	4779	4751	5734		5.33333e-08	5578.5	5507.5	6258.5		5.33333e-08	3009	2610	3099		5.33333e-08	5614.5	5707.5	5531.5		5.33333e-08	5811	5594	5690
1.06667e-08	6410	6625	5453		1.06667e-08	4359	5730	5405		1.06667e-08	5486.5	6628.5	5490.5		1.06667e-08	9107	10576	10423		1.06667e-08	4092	5331	4981		1.06667e-08	5208	6963	5551		1.06667e-08	5558.5	4772.5	5734.5		1.06667e-08	3085	3358	3582		1.06667e-08	5223.5	5612.5	5373.5		1.06667e-08	7051	6694	7529
2.13333e-09	6436	6259	6291		2.13333e-09	4762	5112	5672		2.13333e-09	5553.5	5782.5	6183.5		2.13333e-09	10507	11882	11174		2.13333e-09	5237	5118	4841		2.13333e-09	6167	6857	6084		2.13333e-09	5670.5	5680.5	6444.5		2.13333e-09	3004	3309	3705		2.13333e-09	5119.5	6417.5	5423.5		2.13333e-09	7350	7479	7792
4.26667e-10	7347	6460	7312		4.26667e-10	4369	5277	4176		4.26667e-10	5279.5	6452.5	4669.5		4.26667e-10	11242	11432	9923		4.26667e-10	3740	5810	4345		4.26667e-10	5108	7836	5152		4.26667e-10	5150.5	5655.5	5015.5		4.26667e-10	2940	3788	2962		4.26667e-10	5428.5	7148.5	4938.5		4.26667e-10	7400	7393	7136
8.53333e-11	5481	6150	6176		8.53333e-11	4898	4957	4984		8.53333e-11	4823.5	5223.5	5386.5		8.53333e-11	10057	11052	9856		8.53333e-11	5289	5465	4968		8.53333e-11	5776	6181	5757		8.53333e-11	5763.5	5762.5	5548.5		8.53333e-11	3004	2956	3104		8.53333e-11	5033.5	5543.5	5345.5		8.53333e-11	7372	7276	7474
[truncated: 324 more columns]
